# Supplementary material for: Description of Triatomahuehuetenanguensis sp. n., a potential Chagas disease vector (Hemiptera, Reduviidae, Triatominae)
Source: Zookeys. 2019 Jan 28;(820):51–70. doi: 10.3897/zookeys.820.27258 (PMC6361876; doi:10.3897/zookeys.820.27258)
Supplement: XML Treatment for Triatoma huehuetenanguensis [file zookeys.820.27258-treatment1.xml]

<!DOCTYPE tp:taxon-treatment
  PUBLIC "-//TaxonX//DTD Taxonomic Treatment Publishing DTD v0 20100105//EN" "tax-treatment-NSO.dtd">
<tp:taxon-treatment xmlns:tp="http://www.plazi.org/taxpub"><tp:treatment-meta><kwd-group><label>Taxon classification</label><kwd><named-content xmlns:xlink="http://www.w3.org/1999/xlink" content-type="kingdom">Animalia</named-content></kwd><kwd><named-content xmlns:xlink="http://www.w3.org/1999/xlink" content-type="order">Hemiptera</named-content></kwd><kwd><named-content xmlns:xlink="http://www.w3.org/1999/xlink" content-type="family">Reduviidae</named-content></kwd></kwd-group><mixed-citation publication-type="journal"><person-group><name><surname>Lima-Cordón</surname><given-names>Raquel Asunción</given-names></name><name><surname>Monroy</surname><given-names>María Carlota</given-names></name><name><surname>Stevens</surname><given-names>Lori</given-names></name><name><surname>Rodas</surname><given-names>Antonieta</given-names></name><name><surname>Rodas</surname><given-names>Gabriela Anaité</given-names></name><name><surname>Dorn</surname><given-names>Patricia L.</given-names></name><name><surname>Justi</surname><given-names>Silvia A.</given-names></name></person-group><article-title>Description of <italic><tp:taxon-name><tp:taxon-name-part taxon-name-part-type="genus" reg="Triatoma">Triatoma</tp:taxon-name-part><tp:taxon-name-part taxon-name-part-type="species" reg="huehuetenanguensis">huehuetenanguensis</tp:taxon-name-part></tp:taxon-name></italic> sp. n., a potential Chagas disease vector (<tp:taxon-name><tp:taxon-name-part taxon-name-part-type="order">Hemiptera</tp:taxon-name-part></tp:taxon-name>, <tp:taxon-name><tp:taxon-name-part taxon-name-part-type="family">Reduviidae</tp:taxon-name-part></tp:taxon-name>, <tp:taxon-name><tp:taxon-name-part taxon-name-part-type="subfamily">Triatominae</tp:taxon-name-part></tp:taxon-name>)</article-title><source>Zookeys</source><day>28</day><month>1</month><year>2019</year><volume>2019</volume><issue>820</issue><fpage>51</fpage><lpage>70</lpage><pub-id pub-id-type="doi">10.3897/zookeys.820.27258</pub-id></mixed-citation></tp:treatment-meta><tp:nomenclature><tp:taxon-name>
                  <tp:taxon-name-part taxon-name-part-type="genus" reg="Triatoma">Triatoma</tp:taxon-name-part>
                  <tp:taxon-name-part taxon-name-part-type="species" reg="huehuetenanguensis">huehuetenanguensis</tp:taxon-name-part>
                  <object-id xmlns:xlink="http://www.w3.org/1999/xlink" content-type="zoobank" xlink:type="simple">http://zoobank.org/F785B1DC-4946-4FAE-BA5D-D36CA413C67B</object-id>
                </tp:taxon-name><tp:taxon-authority>Lima-Cordón &amp; Justi</tp:taxon-authority><tp:taxon-status xmlns:xlink="http://www.w3.org/1999/xlink" xlink:type="simple">sp. n.</tp:taxon-status></tp:nomenclature><tp:treatment-sec sec-type="material" id="SECID0ERTBG"><title>Material.</title><p><bold>Holotype</bold>: Male. GUATEMALA: Huehuetenango, La Democracia, Aldea Chamuxu, coordinates: <named-content xmlns:xlink="http://www.w3.org/1999/xlink" content-type="dwc:verbatimCoordinates" xlink:type="simple"><named-content content-type="geo-json" specific-use="{&#34;type&#34;:&#34;Point&#34;,&#34;coordinates&#34;:[-91.866700,15.633300]}" id="NCID0E3TBG" xlink:type="simple">15.6333/-91.8667</named-content></named-content>, 2 May 2016, C. Monroy and A. Rodas, National Museum of Natural History, Smithsonian Institution (voucher: USNMENT01241940). <bold>Paratypes</bold>: One female. GUATEMALA: Huehuetenango, San Pedro Necta, Caserio San Juan, coordinates <named-content xmlns:xlink="http://www.w3.org/1999/xlink" content-type="dwc:verbatimCoordinates" xlink:type="simple"><named-content content-type="geo-json" specific-use="{&#34;type&#34;:&#34;Point&#34;,&#34;coordinates&#34;:[-91.766670,15.500000]}" id="NCID0EGUBG" xlink:type="simple">15.5/-91.76667</named-content></named-content>, 1 June 2016, C. Mon<!--PageBreak --><!--PageBreak -->roy and A. Rodas, National Museum of Natural History, Smithsonian Institution, (voucher: USNMENT01241941). Two males. GUATEMALA: Huehuetenango, La Democracia, Aldea Chamuxu, coordinates: <named-content xmlns:xlink="http://www.w3.org/1999/xlink" content-type="dwc:verbatimCoordinates" xlink:type="simple"><named-content content-type="geo-json" specific-use="{&#34;type&#34;:&#34;Point&#34;,&#34;coordinates&#34;:[-91.866700,15.633300]}" id="NCID0ERUBG" xlink:type="simple">15.6333/-91.8667</named-content></named-content>, 2 May 2016, C. Monroy and A. Rodas, and GUATEMALA: Huehuetenango, San Antonio Huista, Canton Reforma, coordinates: <named-content xmlns:xlink="http://www.w3.org/1999/xlink" content-type="dwc:verbatimCoordinates" xlink:type="simple"><named-content content-type="geo-json" specific-use="{&#34;type&#34;:&#34;Point&#34;,&#34;coordinates&#34;:[-91.766700,15.650000]}" id="NCID0EZUBG" xlink:type="simple">15.65/-91.7667</named-content></named-content>, May 2016, C. Monroy and A. Rodas, Applied Entomology and Parasitology Laboratory- <abbrev xmlns:xlink="http://www.w3.org/1999/xlink" xlink:title="Applied Entomology and Parasitology Laboratory" id="ABBRID0E5UBG" xlink:type="simple">LENAP</abbrev> (ID: A10723 and A10685, respectively). Two females. GUATEMALA: Huehuetenango, La Democracia, Aldea Chamuxu, coordinates: <named-content xmlns:xlink="http://www.w3.org/1999/xlink" content-type="dwc:verbatimCoordinates" xlink:type="simple"><named-content content-type="geo-json" specific-use="{&#34;type&#34;:&#34;Point&#34;,&#34;coordinates&#34;:[-91.866700,15.633300]}" id="NCID0EFVBG" xlink:type="simple">15.6333/-91.8667</named-content></named-content>, 28 May 2016, C. Monroy and A. Rodas, and GUATEMALA: Huehuetenango, La Democracia, Aldea Chamuxu, coordinates: <named-content xmlns:xlink="http://www.w3.org/1999/xlink" content-type="dwc:verbatimCoordinates" xlink:type="simple"><named-content content-type="geo-json" specific-use="{&#34;type&#34;:&#34;Point&#34;,&#34;coordinates&#34;:[-91.866700,15.633300]}" id="NCID0ENVBG" xlink:type="simple">15.6333/-91.8667</named-content></named-content>, 28 May 2016, C. Monroy and A. Rodas, Applied Entomology and Parasitology Laboratory- <abbrev xmlns:xlink="http://www.w3.org/1999/xlink" xlink:title="Applied Entomology and Parasitology Laboratory" id="ABBRID0ESVBG" xlink:type="simple">LENAP</abbrev> (ID: A10800 and A10673, respectively).</p></tp:treatment-sec><tp:treatment-sec sec-type="etymology" id="SECID0EWVBG"><title>Etymology.</title><p>The name <italic><tp:taxon-name><tp:taxon-name-part taxon-name-part-type="genus" reg="Triatoma">Triatoma</tp:taxon-name-part><tp:taxon-name-part taxon-name-part-type="species" reg="huehuetenanguensis">huehuetenanguensis</tp:taxon-name-part></tp:taxon-name></italic> is in reference to the locality (Department of Huehuetenango, Guatemala) where the holotype and paratype specimens were collected.</p></tp:treatment-sec><tp:treatment-sec sec-type="Differential diagnosis" id="SECID0EHWBG"><title>Differential diagnosis.</title><p>Specimens of <italic><tp:taxon-name><tp:taxon-name-part taxon-name-part-type="genus" reg="Triatoma">T.</tp:taxon-name-part><tp:taxon-name-part taxon-name-part-type="species" reg="huehuetenanguensis">huehuetenanguensis</tp:taxon-name-part></tp:taxon-name></italic> are classified as <italic><tp:taxon-name><tp:taxon-name-part taxon-name-part-type="genus" reg="Triatoma">T.</tp:taxon-name-part><tp:taxon-name-part taxon-name-part-type="species" reg="dimidiata">dimidiata</tp:taxon-name-part></tp:taxon-name></italic> following the key published by <xref ref-type="bibr" rid="B12">Lent and Wygodzinsky (1979)</xref>. On closer examination, <italic><tp:taxon-name><tp:taxon-name-part taxon-name-part-type="genus" reg="Triatoma">T.</tp:taxon-name-part><tp:taxon-name-part taxon-name-part-type="species" reg="huehuetenanguensis">huehuetenanguensis</tp:taxon-name-part></tp:taxon-name></italic> differs from <italic><tp:taxon-name><tp:taxon-name-part taxon-name-part-type="genus" reg="Triatoma">T.</tp:taxon-name-part><tp:taxon-name-part taxon-name-part-type="species" reg="dimidiata">dimidiata</tp:taxon-name-part></tp:taxon-name></italic> in the following diagnos<!--PageBreak -->tic characters: overall color of connexivum, color of head pilosity, ocelli, setae in the second antennomere, anterolateral angles, labial articles joints, setae in the abdomen, spiracles, and female and male terminalia.</p><!--PageBreak --><p>In contrast to the connexivum and corium color of <italic><tp:taxon-name><tp:taxon-name-part taxon-name-part-type="genus" reg="Triatoma">T.</tp:taxon-name-part><tp:taxon-name-part taxon-name-part-type="species" reg="dimidiata">dimidiata</tp:taxon-name-part></tp:taxon-name></italic> (pale yellow to orange yellow), <italic><tp:taxon-name><tp:taxon-name-part taxon-name-part-type="genus" reg="Triatoma">T.</tp:taxon-name-part><tp:taxon-name-part taxon-name-part-type="species" reg="huehuetenanguensis">huehuetenanguensis</tp:taxon-name-part></tp:taxon-name></italic> is brown, with connexivum and corium from yellow to pale yellow. The ventral color in <italic><tp:taxon-name><tp:taxon-name-part taxon-name-part-type="genus" reg="Triatoma">T.</tp:taxon-name-part><tp:taxon-name-part taxon-name-part-type="species" reg="huehuetenanguensis">huehuetenanguensis</tp:taxon-name-part></tp:taxon-name></italic> is light yellow, while in <italic><tp:taxon-name><tp:taxon-name-part taxon-name-part-type="genus" reg="Triatoma">T.</tp:taxon-name-part><tp:taxon-name-part taxon-name-part-type="species" reg="dimidiata">dimidiata</tp:taxon-name-part></tp:taxon-name></italic> it is piceous or black (Fig. <xref ref-type="fig" rid="F2">2</xref>). The setae around the abdomen are less dense in <italic><tp:taxon-name><tp:taxon-name-part taxon-name-part-type="genus" reg="Triatoma">T.</tp:taxon-name-part><tp:taxon-name-part taxon-name-part-type="species" reg="huehuetenanguensis">huehuetenanguensis</tp:taxon-name-part></tp:taxon-name></italic> when compared to <italic><tp:taxon-name><tp:taxon-name-part taxon-name-part-type="genus" reg="Triatoma">T.</tp:taxon-name-part><tp:taxon-name-part taxon-name-part-type="species" reg="dimidiata">dimidiata</tp:taxon-name-part></tp:taxon-name></italic>. In <italic><tp:taxon-name><tp:taxon-name-part taxon-name-part-type="genus" reg="Triatoma">T.</tp:taxon-name-part><tp:taxon-name-part taxon-name-part-type="species" reg="huehuetenanguensis">huehuetenanguensis</tp:taxon-name-part></tp:taxon-name></italic>, the spiracles are adjacent to the connexival suture, while in <italic><tp:taxon-name><tp:taxon-name-part taxon-name-part-type="genus" reg="Triatoma">T.</tp:taxon-name-part><tp:taxon-name-part taxon-name-part-type="species" reg="dimidiata">dimidiata</tp:taxon-name-part></tp:taxon-name></italic>, the spiracles are close but not adjacent to the connexival suture. In addition, spiracles are surrounded by a dark spot in <italic><tp:taxon-name><tp:taxon-name-part taxon-name-part-type="genus" reg="Triatoma">T.</tp:taxon-name-part><tp:taxon-name-part taxon-name-part-type="species" reg="dimidiata">dimidiata</tp:taxon-name-part></tp:taxon-name></italic>, while the spot is absent in <italic><tp:taxon-name><tp:taxon-name-part taxon-name-part-type="genus" reg="Triatoma">T.</tp:taxon-name-part><tp:taxon-name-part taxon-name-part-type="species" reg="huehuetenanguensis">huehuetenanguensis</tp:taxon-name-part></tp:taxon-name></italic> (Fig. <xref ref-type="fig" rid="F5">5</xref>). The first antennomere in <italic><tp:taxon-name><tp:taxon-name-part taxon-name-part-type="genus" reg="Triatoma">T.</tp:taxon-name-part><tp:taxon-name-part taxon-name-part-type="species" reg="huehuetenanguensis">huehuetenanguensis</tp:taxon-name-part></tp:taxon-name></italic> does not reach the apex of the head, whereas in <italic><tp:taxon-name><tp:taxon-name-part taxon-name-part-type="genus" reg="Triatoma">T.</tp:taxon-name-part><tp:taxon-name-part taxon-name-part-type="species" reg="dimidiata">dimidiata</tp:taxon-name-part></tp:taxon-name></italic>, it does. The setae in the second antennomere of <italic><tp:taxon-name><tp:taxon-name-part taxon-name-part-type="genus" reg="Triatoma">T.</tp:taxon-name-part><tp:taxon-name-part taxon-name-part-type="species" reg="huehuetenanguensis">huehuetenanguensis</tp:taxon-name-part></tp:taxon-name></italic> are not as dense as in <italic><tp:taxon-name><tp:taxon-name-part taxon-name-part-type="genus" reg="Triatoma">T.</tp:taxon-name-part><tp:taxon-name-part taxon-name-part-type="species" reg="dimidiata">dimidiata</tp:taxon-name-part></tp:taxon-name></italic> (Fig. <xref ref-type="fig" rid="F3">3</xref>). Anterolateral angles are laterally oriented in <italic><tp:taxon-name><tp:taxon-name-part taxon-name-part-type="genus" reg="Triatoma">T.</tp:taxon-name-part><tp:taxon-name-part taxon-name-part-type="species" reg="huehuetenanguensis">huehuetenanguensis</tp:taxon-name-part></tp:taxon-name></italic>, while in <italic><tp:taxon-name><tp:taxon-name-part taxon-name-part-type="genus" reg="Triatoma">T.</tp:taxon-name-part><tp:taxon-name-part taxon-name-part-type="species" reg="dimidiata">dimidiata</tp:taxon-name-part></tp:taxon-name></italic> they are anterolaterally oriented. The three labial articles of <italic><tp:taxon-name><tp:taxon-name-part taxon-name-part-type="genus" reg="Triatoma">T.</tp:taxon-name-part><tp:taxon-name-part taxon-name-part-type="species" reg="huehuetenanguensis">huehuetenanguensis</tp:taxon-name-part></tp:taxon-name></italic> are light colored while in <italic><tp:taxon-name><tp:taxon-name-part taxon-name-part-type="genus" reg="Triatoma">T.</tp:taxon-name-part><tp:taxon-name-part taxon-name-part-type="species" reg="dimidiata">dimidiata</tp:taxon-name-part></tp:taxon-name></italic> they are dark, similar to the dark body color. The joint of each of the labial articles are pale yellow only in <italic><tp:taxon-name><tp:taxon-name-part taxon-name-part-type="genus" reg="Triatoma">T.</tp:taxon-name-part><tp:taxon-name-part taxon-name-part-type="species" reg="huehuetenanguensis">huehuetenanguensis</tp:taxon-name-part></tp:taxon-name></italic> (Fig. <xref ref-type="fig" rid="F3">3</xref>). The collar is relatively thicker in <italic><tp:taxon-name><tp:taxon-name-part taxon-name-part-type="genus" reg="Triatoma">T.</tp:taxon-name-part><tp:taxon-name-part taxon-name-part-type="species" reg="huehuetenanguensis">huehuetenanguensis</tp:taxon-name-part></tp:taxon-name></italic> compared with <italic><tp:taxon-name><tp:taxon-name-part taxon-name-part-type="genus" reg="Triatoma">T.</tp:taxon-name-part><tp:taxon-name-part taxon-name-part-type="species" reg="dimidiata">dimidiata</tp:taxon-name-part></tp:taxon-name></italic>. The scutellum is rugose in both, <italic><tp:taxon-name><tp:taxon-name-part taxon-name-part-type="genus" reg="Triatoma">T.</tp:taxon-name-part><tp:taxon-name-part taxon-name-part-type="species" reg="dimidiata">dimidiata</tp:taxon-name-part></tp:taxon-name></italic> and <italic><tp:taxon-name><tp:taxon-name-part taxon-name-part-type="genus" reg="Triatoma">T.</tp:taxon-name-part><tp:taxon-name-part taxon-name-part-type="species" reg="huehuetenanguensis">huehuetenanguensis</tp:taxon-name-part></tp:taxon-name></italic>. However, the central scutellum area in <italic><tp:taxon-name><tp:taxon-name-part taxon-name-part-type="genus" reg="Triatoma">T.</tp:taxon-name-part><tp:taxon-name-part taxon-name-part-type="species" reg="huehuetenanguensis">huehuetenanguensis</tp:taxon-name-part></tp:taxon-name></italic> is more depressed as compared with <italic><tp:taxon-name><tp:taxon-name-part taxon-name-part-type="genus" reg="Triatoma">T.</tp:taxon-name-part><tp:taxon-name-part taxon-name-part-type="species" reg="dimidiata">dimidiata</tp:taxon-name-part></tp:taxon-name></italic> (Fig. <xref ref-type="fig" rid="F4">4</xref>). Legs in <italic><tp:taxon-name><tp:taxon-name-part taxon-name-part-type="genus" reg="Triatoma">T.</tp:taxon-name-part><tp:taxon-name-part taxon-name-part-type="species" reg="huehuetenanguensis">huehuetenanguensis</tp:taxon-name-part></tp:taxon-name></italic> with 1 + 1 subapical denticles, sometimes with a very small apical denticle on fore and/or mid-femora. Females sometimes with only one subapical denticle or a callosity, slightly lighter than the tegument on its proximal side. Fore and mid-femora of both males and females with lighter ventral subapical band, ranging from almost imperceptible to yellow.</p><fig id="F2" position="float" orientation="portrait"><label>Figure 2.</label><caption><p>Comparison between <italic><tp:taxon-name><tp:taxon-name-part taxon-name-part-type="genus" reg="Triatoma">T.</tp:taxon-name-part><tp:taxon-name-part taxon-name-part-type="species" reg="dimidiata">dimidiata</tp:taxon-name-part></tp:taxon-name></italic> s. str. and <italic><tp:taxon-name><tp:taxon-name-part taxon-name-part-type="genus" reg="Triatoma">T.</tp:taxon-name-part><tp:taxon-name-part taxon-name-part-type="species" reg="huehuetenanguensis">huehuetenanguensis</tp:taxon-name-part></tp:taxon-name></italic> sp. n. <bold>A</bold><italic><tp:taxon-name><tp:taxon-name-part taxon-name-part-type="genus" reg="Triatoma">T.</tp:taxon-name-part><tp:taxon-name-part taxon-name-part-type="species" reg="dimidiata">dimidiata</tp:taxon-name-part></tp:taxon-name></italic> female (left) and male (right) from Jutiapa (dorsal and ventral view) <bold>B</bold><italic><tp:taxon-name><tp:taxon-name-part taxon-name-part-type="genus" reg="Triatoma">T.</tp:taxon-name-part><tp:taxon-name-part taxon-name-part-type="species" reg="dimidiata">dimidiata</tp:taxon-name-part></tp:taxon-name></italic> female (left) and male (right) from Huehuetenango (dorsal and ventral view) and <bold>C</bold><italic><tp:taxon-name><tp:taxon-name-part taxon-name-part-type="genus" reg="Triatoma">T.</tp:taxon-name-part><tp:taxon-name-part taxon-name-part-type="species" reg="huehuetenanguensis">huehuetenanguensis</tp:taxon-name-part></tp:taxon-name></italic> sp. n. female (left) and male (right) from Huehuetenango (dorsal and ventral view). Photograph credits: RL and SJ.</p></caption><graphic xmlns:xlink="http://www.w3.org/1999/xlink" xlink:href="zookeys-820-051-g002.jpg" position="float" orientation="portrait" xlink:type="simple" id="oo_259763.jpg"/></fig><fig id="F3" position="float" orientation="portrait"><label>Figure 3.</label><caption><p>Heads of <italic><tp:taxon-name><tp:taxon-name-part taxon-name-part-type="genus" reg="Triatoma">T.</tp:taxon-name-part><tp:taxon-name-part taxon-name-part-type="species" reg="dimidiata">dimidiata</tp:taxon-name-part></tp:taxon-name></italic> s. str. and <italic><tp:taxon-name><tp:taxon-name-part taxon-name-part-type="genus" reg="Triatoma">T.</tp:taxon-name-part><tp:taxon-name-part taxon-name-part-type="species" reg="huehuetenanguensis">huehuetenanguensis</tp:taxon-name-part></tp:taxon-name></italic> sp. n. Top panel, dorsal view of the head. Bottom panel, ventral view of the head. Abbreviations: <bold>o</bold> ocelli, <bold>ac</bold> apex of clypeus, <bold>ss</bold> stridulatory sulcus, <bold>r</bold> connections between rostral segments. Photograph credits RL and SJ.</p></caption><graphic xmlns:xlink="http://www.w3.org/1999/xlink" xlink:href="zookeys-820-051-g003.jpg" position="float" orientation="portrait" xlink:type="simple" id="oo_259767.jpg"/></fig><fig id="F4" position="float" orientation="portrait"><label>Figure 4.</label><caption><p>Pronotum of <italic><tp:taxon-name><tp:taxon-name-part taxon-name-part-type="genus" reg="Triatoma">T.</tp:taxon-name-part><tp:taxon-name-part taxon-name-part-type="species" reg="dimidiata">dimidiata</tp:taxon-name-part></tp:taxon-name></italic> s. str. (left), and <italic><tp:taxon-name><tp:taxon-name-part taxon-name-part-type="genus" reg="Triatoma">T.</tp:taxon-name-part><tp:taxon-name-part taxon-name-part-type="species" reg="huehuetenanguensis">huehuetenanguensis</tp:taxon-name-part></tp:taxon-name></italic> sp. n. (right). Abbreviations: <bold>c</bold> collar, <bold>a</bold> anterolateral angles, <bold>h</bold> humerus and <bold>s</bold> scutellum. Photograph credits RL and SJ.</p></caption><graphic xmlns:xlink="http://www.w3.org/1999/xlink" xlink:href="zookeys-820-051-g004.jpg" position="float" orientation="portrait" xlink:type="simple" id="oo_259768.jpg"/></fig><fig id="F5" position="float" orientation="portrait"><label>Figure 5.</label><caption><p>Ventral connexival plate and part of 4<sup>th</sup> urosternite of <italic><tp:taxon-name><tp:taxon-name-part taxon-name-part-type="genus" reg="Triatoma">T.</tp:taxon-name-part><tp:taxon-name-part taxon-name-part-type="species" reg="dimidiata">dimidiata</tp:taxon-name-part></tp:taxon-name></italic> s. str. (left), and <italic><tp:taxon-name><tp:taxon-name-part taxon-name-part-type="genus" reg="Triatoma">T.</tp:taxon-name-part><tp:taxon-name-part taxon-name-part-type="species" reg="huehuetenanguensis">huehuetenanguensis</tp:taxon-name-part></tp:taxon-name></italic> sp. n. (right). Abbreviations: <bold>cs</bold> connexival suture and <bold>s</bold> spiracles. Photograph credits RL and SJ.</p></caption><graphic xmlns:xlink="http://www.w3.org/1999/xlink" xlink:href="zookeys-820-051-g005.jpg" position="float" orientation="portrait" xlink:type="simple" id="oo_259770.jpg"/></fig><p>The terminalia in males of <italic><tp:taxon-name><tp:taxon-name-part taxon-name-part-type="genus" reg="Triatoma">T.</tp:taxon-name-part><tp:taxon-name-part taxon-name-part-type="species" reg="huehuetenanguensis">huehuetenanguensis</tp:taxon-name-part></tp:taxon-name></italic> is almost square-shaped and darker than the rest of the tegument, presenting sparse dark pilosity, while in <italic><tp:taxon-name><tp:taxon-name-part taxon-name-part-type="genus" reg="Triatoma">T.</tp:taxon-name-part><tp:taxon-name-part taxon-name-part-type="species" reg="dimidiata">dimidiata</tp:taxon-name-part></tp:taxon-name></italic> it is ovoid and dark, presenting abundant dark pilosity. Posterior margin of urosternite VIII convex on <italic><tp:taxon-name><tp:taxon-name-part taxon-name-part-type="genus" reg="Triatoma">T.</tp:taxon-name-part><tp:taxon-name-part taxon-name-part-type="species" reg="dimidiata">dimidiata</tp:taxon-name-part></tp:taxon-name></italic> and almost straight in <italic><tp:taxon-name><tp:taxon-name-part taxon-name-part-type="genus" reg="Triatoma">T.</tp:taxon-name-part><tp:taxon-name-part taxon-name-part-type="species" reg="huehuetenanguensis">huehuetenanguensis</tp:taxon-name-part></tp:taxon-name></italic>. Posterior margin of urosternite IX slightly sinuous and not exceeding the abdomen on <italic><tp:taxon-name><tp:taxon-name-part taxon-name-part-type="genus" reg="Triatoma">T.</tp:taxon-name-part><tp:taxon-name-part taxon-name-part-type="species" reg="huehuetenanguensis">huehuetenanguensis</tp:taxon-name-part></tp:taxon-name></italic>, convex and exceeding the abdomen on <italic><tp:taxon-name><tp:taxon-name-part taxon-name-part-type="genus" reg="Triatoma">T.</tp:taxon-name-part><tp:taxon-name-part taxon-name-part-type="species" reg="dimidiata">dimidiata</tp:taxon-name-part></tp:taxon-name></italic>. Female terminalia in both species is triangle-shaped with very dark and dense pilosity. However, in <italic><tp:taxon-name><tp:taxon-name-part taxon-name-part-type="genus" reg="Triatoma">T.</tp:taxon-name-part><tp:taxon-name-part taxon-name-part-type="species" reg="huehuetenanguensis">huehuetenanguensis</tp:taxon-name-part></tp:taxon-name></italic> it is pale and very pointed while, in <italic><tp:taxon-name><tp:taxon-name-part taxon-name-part-type="genus" reg="Triatoma">T.</tp:taxon-name-part><tp:taxon-name-part taxon-name-part-type="species" reg="dimidiata">dimidiata</tp:taxon-name-part></tp:taxon-name></italic> it has rounded apex and is dark colored. Posterior margin of sternite VII sinuous on <italic><tp:taxon-name><tp:taxon-name-part taxon-name-part-type="genus" reg="Triatoma">T.</tp:taxon-name-part><tp:taxon-name-part taxon-name-part-type="species" reg="dimidiata">dimidiata</tp:taxon-name-part></tp:taxon-name></italic> and very sinuous in <italic><tp:taxon-name><tp:taxon-name-part taxon-name-part-type="genus" reg="Triatoma">T.</tp:taxon-name-part><tp:taxon-name-part taxon-name-part-type="species" reg="huehuetenanguensis">huehuetenanguensis</tp:taxon-name-part></tp:taxon-name></italic>; gonocoxite VIII (Gc8) pointed on <italic><tp:taxon-name><tp:taxon-name-part taxon-name-part-type="genus" reg="Triatoma">T.</tp:taxon-name-part><tp:taxon-name-part taxon-name-part-type="species" reg="huehuetenanguensis">huehuetenanguensis</tp:taxon-name-part></tp:taxon-name></italic> and rounded on <italic><tp:taxon-name><tp:taxon-name-part taxon-name-part-type="genus" reg="Triatoma">T.</tp:taxon-name-part><tp:taxon-name-part taxon-name-part-type="species" reg="dimidiata">dimidiata</tp:taxon-name-part></tp:taxon-name></italic>; gonapophysis VIII (Gp8) is wider than long in <italic><tp:taxon-name><tp:taxon-name-part taxon-name-part-type="genus" reg="Triatoma">T.</tp:taxon-name-part><tp:taxon-name-part taxon-name-part-type="species" reg="huehuetenanguensis">huehuetenanguensis</tp:taxon-name-part></tp:taxon-name></italic> compared to <italic><tp:taxon-name><tp:taxon-name-part taxon-name-part-type="genus" reg="Triatoma">T.</tp:taxon-name-part><tp:taxon-name-part taxon-name-part-type="species" reg="dimidiata">dimidiata</tp:taxon-name-part></tp:taxon-name></italic>. Gonocoxite IX (Gc9) strongly expanded exceeding the abdomen in <italic><tp:taxon-name><tp:taxon-name-part taxon-name-part-type="genus" reg="Triatoma">T.</tp:taxon-name-part><tp:taxon-name-part taxon-name-part-type="species" reg="huehuetenanguensis">huehuetenanguensis</tp:taxon-name-part></tp:taxon-name></italic> compared to <italic><tp:taxon-name><tp:taxon-name-part taxon-name-part-type="genus" reg="Triatoma">T.</tp:taxon-name-part><tp:taxon-name-part taxon-name-part-type="species" reg="dimidiata">dimidiata</tp:taxon-name-part></tp:taxon-name></italic> (Fig. <xref ref-type="fig" rid="F6">6</xref>).</p><fig id="F6" position="float" orientation="portrait"><label>Figure 6.</label><caption><p>Comparison between the external terminalia of <italic><tp:taxon-name><tp:taxon-name-part taxon-name-part-type="genus" reg="Triatoma">T.</tp:taxon-name-part><tp:taxon-name-part taxon-name-part-type="species" reg="dimidiata">dimidiata</tp:taxon-name-part></tp:taxon-name></italic> s. str. and <italic><tp:taxon-name><tp:taxon-name-part taxon-name-part-type="genus" reg="Triatoma">T.</tp:taxon-name-part><tp:taxon-name-part taxon-name-part-type="species" reg="huehuetenanguensis">huehuetenanguensis</tp:taxon-name-part></tp:taxon-name></italic> sp. n. Abbreviations: <bold>Gc 8</bold> gonocoxite VIII; <bold>Gc 9</bold> gonocoxite IX; <bold>Gp8</bold> gonapophysis VIII; <bold>VII</bold> sternite; <bold>IX</bold> and <bold>X</bold> segments. Drawings RL. Photograph credits RL and SJ.</p></caption><graphic xmlns:xlink="http://www.w3.org/1999/xlink" xlink:href="zookeys-820-051-g006.jpg" position="float" orientation="portrait" xlink:type="simple" id="oo_259771.jpg"/></fig></tp:treatment-sec><tp:treatment-sec sec-type="description" id="SECID0EDPAI"><title>Description.</title><p>Overall color brown, connexivum, and corium yellow to light yellow. Pilosity short, distinctively yellow, covering whole body, except male and female terminalia, where pilosity is brown.</p><p>Total length, male 22.5–26.5 mm, female 22.2–29.3 mm; pronotum width, male 4.9–6.2 mm, females 4.9–6.4 mm; pronotum length, male 3.7–4.2 mm, female 3.4–4.5 mm (Table <xref ref-type="table" rid="T3">3</xref>).</p><table-wrap id="T3" position="float" orientation="portrait"><label>Table 3.</label><caption><p>Means and standard deviation (in parenthesis) of 17 morphological traits taken from <italic><tp:taxon-name><tp:taxon-name-part taxon-name-part-type="genus" reg="Triatoma">T.</tp:taxon-name-part><tp:taxon-name-part taxon-name-part-type="species" reg="huehuetenanguensis">huehuetenanguensis</tp:taxon-name-part></tp:taxon-name></italic> sp. n. and <italic><tp:taxon-name><tp:taxon-name-part taxon-name-part-type="genus" reg="Triatoma">T.</tp:taxon-name-part><tp:taxon-name-part taxon-name-part-type="species" reg="dimidiata">dimidiata</tp:taxon-name-part></tp:taxon-name></italic>.</p></caption><table id="TID0E5JAI" rules="all"><tbody><tr><th rowspan="2" colspan="2">Morphological character</th><th rowspan="1" colspan="2">
                          <italic><tp:taxon-name>
                              <tp:taxon-name-part taxon-name-part-type="genus" reg="Triatoma">T.</tp:taxon-name-part>
                              <tp:taxon-name-part taxon-name-part-type="species" reg="dimidiata">dimidiata</tp:taxon-name-part>
                            </tp:taxon-name></italic>
                        </th><th rowspan="1" colspan="2">
                          <italic><tp:taxon-name>
                              <tp:taxon-name-part taxon-name-part-type="genus" reg="Triatoma">T.</tp:taxon-name-part>
                              <tp:taxon-name-part taxon-name-part-type="species" reg="huehuetenanguensis">huehuetenanguensis</tp:taxon-name-part>
                            </tp:taxon-name></italic>
                        </th></tr><tr><th rowspan="1" colspan="1">♀ (mm)</th><th rowspan="1" colspan="1">♂ (mm)</th><th rowspan="1" colspan="1">♀ (mm)</th><th rowspan="1" colspan="1">♂ (mm)</th></tr><tr><td rowspan="1" colspan="2">
                          <bold>Total length<sup>†</sup></bold>
                        </td><td rowspan="1" colspan="1">33.7 (1.42)</td><td rowspan="1" colspan="1">32.6 (0.97)</td><td rowspan="1" colspan="1">26.2 (2.29)</td><td rowspan="1" colspan="1">25.2 (1.23)</td></tr><tr><td rowspan="1" colspan="2">
                          <bold>Width of pronotum<sup>†</sup></bold>
                        </td><td rowspan="1" colspan="1">7.4 (0.51)</td><td rowspan="1" colspan="1">7.5 (0.45)</td><td rowspan="1" colspan="1">5.7 (0.42)</td><td rowspan="1" colspan="1">5.7 (0.39)</td></tr><tr><td rowspan="1" colspan="2">
                          <bold>Width of abdomen<sup>†</sup></bold>
                        </td><td rowspan="1" colspan="1">12.8 (1.31)</td><td rowspan="1" colspan="1">11.9 (1.03)</td><td rowspan="1" colspan="1">8.7 (0.97)</td><td rowspan="1" colspan="1">8.4 (0.54)</td></tr><tr><td rowspan="1" colspan="2">
                          <bold>Head length<sup>†</sup></bold>
                        </td><td rowspan="1" colspan="1">5.4 (0.33)</td><td rowspan="1" colspan="1">5.3 (0.19)</td><td rowspan="1" colspan="1">4.5 (0.33)</td><td rowspan="1" colspan="1">4.5 (0.18)</td></tr><tr><td rowspan="1" colspan="2">
                          <bold>Width across eyes</bold>
                        </td><td rowspan="1" colspan="1">2.5 (0.23)</td><td rowspan="1" colspan="1">2.6 (0.10)</td><td rowspan="1" colspan="1">2.2 (0.15)</td><td rowspan="1" colspan="1">2.1 (0.10)</td></tr><tr><td rowspan="1" colspan="2">
                          <bold>Length of pronotum<sup>†</sup></bold>
                        </td><td rowspan="1" colspan="1">4.9 (0.32)</td><td rowspan="1" colspan="1">5.1 (0.25)</td><td rowspan="1" colspan="1">3.9 (0.39)</td><td rowspan="1" colspan="1">3.9 (0.16)</td></tr><tr><td rowspan="1" colspan="2">
                          <bold>Ante ocular region</bold>
                        </td><td rowspan="1" colspan="1">3.0 (0.25)</td><td rowspan="1" colspan="1">2.8 (0.08)</td><td rowspan="1" colspan="1">2.5 (0.07)</td><td rowspan="1" colspan="1">2.3 (0.14)</td></tr><tr><td rowspan="1" colspan="2">
                          <bold>Post ocular region</bold>
                        </td><td rowspan="1" colspan="1">0.8 (0.13)</td><td rowspan="1" colspan="1">0.8 (0.08)</td><td rowspan="1" colspan="1">0.8 (0.06)</td><td rowspan="1" colspan="1">0.8 (0.10)</td></tr><tr><td rowspan="1" colspan="2">
                          <bold>Width of eye</bold>
                        </td><td rowspan="1" colspan="1">0.7 (0.11)</td><td rowspan="1" colspan="1">0.8 (0.04)</td><td rowspan="1" colspan="1">0.6 (0.07)</td><td rowspan="1" colspan="1">0.6 (0.07)</td></tr><tr><td rowspan="1" colspan="2">
                          <bold>Synthlipsis</bold>
                        </td><td rowspan="1" colspan="1">1.0 (0.09)</td><td rowspan="1" colspan="1">0.9 (0.06)</td><td rowspan="1" colspan="1">0.9 (0.11)</td><td rowspan="1" colspan="1">0.9 (0.10)</td></tr><tr><td rowspan="4" colspan="1">
                          <bold>Antennae</bold>
                        </td><td rowspan="1" colspan="1">1<sup>st</sup> antennomere</td><td rowspan="1" colspan="1">1.4 (0.14)</td><td rowspan="1" colspan="1">1.4 (0.11)</td><td rowspan="1" colspan="1">0.9 (0.08)</td><td rowspan="1" colspan="1">1.1 (0.08)</td></tr><tr><td rowspan="1" colspan="1">2<sup>nd</sup> antennomere</td><td rowspan="1" colspan="1">4.4 (0.42)</td><td rowspan="1" colspan="1">4.8 (0.36)</td><td rowspan="1" colspan="1">4.0 (0.46)</td><td rowspan="1" colspan="1">4.3 (0.16)</td></tr><tr><td rowspan="1" colspan="1">3<sup>rd</sup> antennomere</td><td rowspan="1" colspan="1">3.8 (0.16)</td><td rowspan="1" colspan="1">3.6 (0.27)</td><td rowspan="1" colspan="1">3.6</td><td rowspan="1" colspan="1">3.3</td></tr><tr><td rowspan="1" colspan="1">4<sup>th</sup> antennomere</td><td rowspan="1" colspan="1">3.0 (0.31)</td><td rowspan="1" colspan="1">3.0 (0.30)</td><td rowspan="1" colspan="1">0.0</td><td rowspan="1" colspan="1">2.8</td></tr><tr><td rowspan="4" colspan="1">
                          <bold>Labium</bold>
                        </td><td rowspan="1" colspan="1">1<sup>st</sup> article</td><td rowspan="1" colspan="1">1.9 (0.23)</td><td rowspan="1" colspan="1">1.8 (0.17)</td><td rowspan="1" colspan="1">1.9 (0.14)</td><td rowspan="1" colspan="1">1.8 (0.24)</td></tr><tr><td rowspan="1" colspan="1">2<sup>nd</sup> article</td><td rowspan="1" colspan="1">3.5 (0.17)</td><td rowspan="1" colspan="1">3.5 (0.25)</td><td rowspan="1" colspan="1">2.8 (0.20)</td><td rowspan="1" colspan="1">2.8 (0.17)</td></tr><tr><td rowspan="1" colspan="1">3<sup>rd</sup> article</td><td rowspan="1" colspan="1">0.97 (0.05)</td><td rowspan="1" colspan="1">0.9 (0.11)</td><td rowspan="1" colspan="1">0.8 (0.03)</td><td rowspan="1" colspan="1">0.9 (0.10)</td></tr><tr><td rowspan="1" colspan="1">
                          <bold>n</bold>
                        </td><td rowspan="1" colspan="1">
                          <bold>15</bold>
                        </td><td rowspan="1" colspan="1">
                          <bold>10</bold>
                        </td><td rowspan="1" colspan="1">
                          <bold>8</bold>
                        </td><td rowspan="1" colspan="1">
                          <bold>11</bold>
                        </td></tr></tbody></table><table-wrap-foot><fn><p><sup>†</sup>Statistically significant difference between <italic><tp:taxon-name><tp:taxon-name-part taxon-name-part-type="genus" reg="Triatoma">T.</tp:taxon-name-part><tp:taxon-name-part taxon-name-part-type="species" reg="huehuetenanguensis">huehuetenanguensis</tp:taxon-name-part></tp:taxon-name></italic> and <italic><tp:taxon-name><tp:taxon-name-part taxon-name-part-type="genus" reg="Triatoma">T.</tp:taxon-name-part><tp:taxon-name-part taxon-name-part-type="species" reg="dimidiata">dimidiata</tp:taxon-name-part></tp:taxon-name></italic> s. str. (p &lt; 0.01, unpaired t-test). Standard deviation is in parenthesis.</p></fn></table-wrap-foot></table-wrap><!--PageBreak --><p>Head dark brown with scarce yellow pilosity and overall smooth surface; central band with very shallow rugosity. Head length, male 4.1–4.7 mm, female 4.0–4.8 mm. Ocelli large, lighter than tegument, placed on a pronounced tubercle. Antenniferous tubercles subcylindrical, very short, situated in the middle of the anteocular region; first antennomere not attaining apex of head. Second antennomere lighter than first, with long setae. Ratio of antennomeres I–IV 1:3.9-4.4:3-4:2.5. Apex of clypeus distinctively lighter than rest of head. Labium (Fig. <xref ref-type="fig" rid="F3">3</xref>) slender, first article reaching level of apex of antenniferous tubercle; second article exceeding posterior border of head, attaining neck; third article light brown, with interarticular areas light yellow (Fig. <xref ref-type="fig" rid="F3">3</xref>). Ratio of labial articles 1: 1.6:0.5. Most labial setae short, not very numerous on first and second article. Third labial article reaching first third of stridulatory sulcus on males, half on females. Neck dark brown, with very smooth surface, and a pair of lateral yellowish spots.</p><p>Pronotum brown, with humerus blunt and pointed, usually lighter in color. Anterolateral angles short, almost round, laterally oriented, almost perpendicular to neck. Submedian carinae very pronounced, with tubercle aspect. Scutellum triangular, shallowly rugose, with the central area distinctly depressed, apical process sometimes lighter in color. (Fig. <xref ref-type="fig" rid="F4">4</xref>).</p><p>Hemelytra not reaching apex of the abdomen, darker at membrane, with scarce light yellow pilosity, dark brown spots around the intersection of the claval suture and <!--PageBreak -->the cubital vein, and two larger dark brown spots: one covering the posterior portion of the cubital and medial veins, and the other (largest) covering the joining of the radial and subcostal veins.</p><p>Abdomen ventrally convex, shortly pilose, yellow to light yellow (Fig. <xref ref-type="fig" rid="F3">3</xref>). Spiracles adjacent, but not touching connexival suture, not very pronounced, concolorous with rest of tegument. Connexival segments with a piceous or black spot covering the entire width of the anterior third, yellow posteriorly (Fig. <xref ref-type="fig" rid="F5">5</xref>).</p><p>Males terminalia almost square-shaped, darker than the rest of the body, with scarce dark pilosity. The posterior margin of urosternite VIII almost straight. Posterior margin of urosternite IX slightly sinuous and not exceeding the abdomen. Female external terminalia triangle-shaped, pale, with very dark, dense pilosity (Fig. <xref ref-type="fig" rid="F6">6</xref>). Posterior margin of sternite VII very sinuous; gonocoxite VIII (Gc8) pointed; gonapophysis VIII (Gp8) is wider than long. Gonocoxite IX (Gc9) strongly expanded exceeding the abdomen in <italic><tp:taxon-name><tp:taxon-name-part taxon-name-part-type="genus" reg="Triatoma">T.</tp:taxon-name-part><tp:taxon-name-part taxon-name-part-type="species" reg="huehuetenanguensis">huehuetenanguensis</tp:taxon-name-part></tp:taxon-name></italic> (Fig. <xref ref-type="fig" rid="F6">6</xref>).</p><!--PageBreak --></tp:treatment-sec><tp:treatment-sec sec-type="distribution" id="SECID0EJABI"><title>Distribution.</title><p>Holotype and paratypes specimens of <italic><tp:taxon-name><tp:taxon-name-part taxon-name-part-type="genus" reg="Triatoma">T.</tp:taxon-name-part><tp:taxon-name-part taxon-name-part-type="species" reg="huehuetenanguensis">huehuetenanguensis</tp:taxon-name-part></tp:taxon-name></italic> were obtained by community participation and reported to be found in domestic environments, near to tropical forest. Huehuetenango is at the northwest of Guatemala and is characterized by pine forest. The altitude ranges from 300 to &gt;3,000 m above sea level. Other localities (Table <xref ref-type="table" rid="T1">1</xref> and Fig. <xref ref-type="fig" rid="F1">1</xref>) were inferred from specimens collected for previously published molecular phylogenetics studies (<xref ref-type="bibr" rid="B1">Bargues et al. 2008</xref>, <xref ref-type="bibr" rid="B4">Dorn et al. 2016</xref>, <xref ref-type="bibr" rid="B8">Justi et al. 2018</xref>).</p></tp:treatment-sec><tp:treatment-sec sec-type="host" id="SECID0EOBBI"><title>Host-parasite data.</title><p>18 out of the 20 specimens tested were found to be infected with <italic><tp:taxon-name><tp:taxon-name-part taxon-name-part-type="genus" reg="Trypanosoma">Trypanosoma</tp:taxon-name-part><tp:taxon-name-part taxon-name-part-type="species" reg="cruzi">cruzi</tp:taxon-name-part></tp:taxon-name></italic>.</p></tp:treatment-sec><tp:treatment-sec sec-type="discussion" id="SECID0E6BBI"><title>Discussion.</title><p>The ecological diversity within the subfamily <tp:taxon-name><tp:taxon-name-part taxon-name-part-type="subfamily">Triatominae</tp:taxon-name-part></tp:taxon-name> (&gt;150 species) and its wide distribution through the Americas, and particularly Latin America, have made it difficult to control vector-borne transmission of Chagas disease (<xref ref-type="bibr" rid="B23">WHO 2002</xref>). <italic><tp:taxon-name><tp:taxon-name-part taxon-name-part-type="genus" reg="Triatoma">Triatoma</tp:taxon-name-part><tp:taxon-name-part taxon-name-part-type="species" reg="dimidiata">dimidiata</tp:taxon-name-part></tp:taxon-name></italic> is one of the main vector taxa involved in Chagas transmission in Latin America, specifically the main vector for Central America and a secondary vector in Mexico and Colombia. Its broad geographic range and phylogenetic diversity have posed taxonomic challenges for many years (<xref ref-type="bibr" rid="B5">Dorn et al. 2007</xref>). Therefore, understanding the taxonomy, phylogenetic and ecological diversity of the <italic><tp:taxon-name><tp:taxon-name-part taxon-name-part-type="genus" reg="Triatoma">T.</tp:taxon-name-part><tp:taxon-name-part taxon-name-part-type="species" reg="dimidiata">dimidiata</tp:taxon-name-part></tp:taxon-name></italic> complex is important for understanding <italic><tp:taxon-name><tp:taxon-name-part taxon-name-part-type="genus" reg="Trypanosoma">T.</tp:taxon-name-part><tp:taxon-name-part taxon-name-part-type="species" reg="cruzi">cruzi</tp:taxon-name-part></tp:taxon-name></italic> transmission.</p><!--PageBreak --><!--PageBreak --><p>Here we are presenting three lines of evidence that support <italic><tp:taxon-name><tp:taxon-name-part taxon-name-part-type="genus" reg="Triatoma">T.</tp:taxon-name-part><tp:taxon-name-part taxon-name-part-type="species" reg="huehuetenanguensis">huehuetenanguensis</tp:taxon-name-part></tp:taxon-name></italic> as a distinct species: morphological, nuclear genetic (<abbrev xmlns:xlink="http://www.w3.org/1999/xlink" xlink:title="internal transcribed spacer" id="ABBRID0ECEBI" xlink:type="simple">ITS-2</abbrev>) and mitochondrial genetic (cytB). The morphological characters included in the taxonomic key for <italic><tp:taxon-name><tp:taxon-name-part taxon-name-part-type="genus" reg="Triatoma">Triatoma</tp:taxon-name-part></tp:taxon-name></italic> species (<xref ref-type="bibr" rid="B12">Lent and Wygodzinsky 1979</xref>) for <italic><tp:taxon-name><tp:taxon-name-part taxon-name-part-type="genus" reg="Triatoma">T.</tp:taxon-name-part><tp:taxon-name-part taxon-name-part-type="species" reg="dimidiata">dimidiata</tp:taxon-name-part></tp:taxon-name></italic> encompass <italic><tp:taxon-name><tp:taxon-name-part taxon-name-part-type="genus" reg="Triatoma">T.</tp:taxon-name-part><tp:taxon-name-part taxon-name-part-type="species" reg="huehuetenanguensis">huehuetenanguensis</tp:taxon-name-part></tp:taxon-name></italic>, specifically overall size and measurements of the head and <!--PageBreak -->eyes. However, on closer examination, macroscopic differences, including those summarized in Table <xref ref-type="table" rid="T4">4</xref>, reveal <italic><tp:taxon-name><tp:taxon-name-part taxon-name-part-type="genus" reg="Triatoma">T.</tp:taxon-name-part><tp:taxon-name-part taxon-name-part-type="species" reg="huehuetenanguensis">huehuetenanguensis</tp:taxon-name-part></tp:taxon-name></italic> as morphologically different. Color differentiation on connexivum, pilosity, ocelli, labial articles joints, and female and male terminalia separate <italic><tp:taxon-name><tp:taxon-name-part taxon-name-part-type="genus" reg="Triatoma">T.</tp:taxon-name-part><tp:taxon-name-part taxon-name-part-type="species" reg="huehuetenanguensis">huehuetenanguensis</tp:taxon-name-part></tp:taxon-name></italic> from <italic><tp:taxon-name><tp:taxon-name-part taxon-name-part-type="genus" reg="Triatoma">T.</tp:taxon-name-part><tp:taxon-name-part taxon-name-part-type="species" reg="dimidiata">dimidiata</tp:taxon-name-part></tp:taxon-name></italic>. Differentiation based on the color pattern of the connexivum and other body regions was used in the description of <italic><tp:taxon-name><tp:taxon-name-part taxon-name-part-type="genus" reg="Triatoma">T.</tp:taxon-name-part><tp:taxon-name-part taxon-name-part-type="species" reg="brailovskyi">brailovskyi</tp:taxon-name-part></tp:taxon-name></italic> (Martinez, Carcavallo &amp; Pelaez, 1984), <italic><tp:taxon-name><tp:taxon-name-part taxon-name-part-type="genus" reg="Triatoma">T.</tp:taxon-name-part><tp:taxon-name-part taxon-name-part-type="species" reg="gomeznunezi">gomeznunezi</tp:taxon-name-part></tp:taxon-name></italic> (Martinez, Carcavallo &amp; Jurberg, 1994) and most recently <italic><tp:taxon-name><tp:taxon-name-part taxon-name-part-type="genus" reg="Triatoma">Triatoma</tp:taxon-name-part><tp:taxon-name-part taxon-name-part-type="species" reg="mopan">mopan</tp:taxon-name-part></tp:taxon-name></italic> (Dorn et al., 2018). This latter study attributed the diminished pigmentation of <italic><tp:taxon-name><tp:taxon-name-part taxon-name-part-type="genus" reg="Triatoma">T.</tp:taxon-name-part><tp:taxon-name-part taxon-name-part-type="species" reg="mopan">mopan</tp:taxon-name-part></tp:taxon-name></italic> as the result to the cave environment. In our case, where both, <italic><tp:taxon-name><tp:taxon-name-part taxon-name-part-type="genus" reg="Triatoma">T.</tp:taxon-name-part><tp:taxon-name-part taxon-name-part-type="species" reg="huehuetenanguensis">huehuetenanguensis</tp:taxon-name-part></tp:taxon-name></italic> and <italic><tp:taxon-name><tp:taxon-name-part taxon-name-part-type="genus" reg="Triatoma">T.</tp:taxon-name-part><tp:taxon-name-part taxon-name-part-type="species" reg="dimidiata">dimidiata</tp:taxon-name-part></tp:taxon-name></italic> are found in sympatry and in domestic environments, it would be <!--PageBreak -->interesting to determine the process that caused such color differentiation between these two species. Another important morphological character is the location and pigmentation of the spiracles. These structures in <italic><tp:taxon-name><tp:taxon-name-part taxon-name-part-type="genus" reg="Triatoma">T.</tp:taxon-name-part><tp:taxon-name-part taxon-name-part-type="species" reg="huehuetenanguensis">huehuetenanguensis</tp:taxon-name-part></tp:taxon-name></italic> are adjacent to the connexival suture, whereas in <italic><tp:taxon-name><tp:taxon-name-part taxon-name-part-type="genus" reg="Triatoma">T.</tp:taxon-name-part><tp:taxon-name-part taxon-name-part-type="species" reg="dimidiata">dimidiata</tp:taxon-name-part></tp:taxon-name></italic>, they are close but not adjacent to the connexival suture. Differentiation based on the location and color of the respiratory spiracles was reported in the description of <italic><tp:taxon-name><tp:taxon-name-part taxon-name-part-type="genus" reg="Rhodnius">Rhodnius</tp:taxon-name-part><tp:taxon-name-part taxon-name-part-type="species" reg="montenegrensis">montenegrensis</tp:taxon-name-part></tp:taxon-name></italic> (Rosa et al., 2012) and most recently in the description of <italic><tp:taxon-name><tp:taxon-name-part taxon-name-part-type="genus" reg="Triatoma">Triatoma</tp:taxon-name-part><tp:taxon-name-part taxon-name-part-type="species" reg="mopan">mopan</tp:taxon-name-part></tp:taxon-name></italic> (Dorn et al., 2018).</p><table-wrap id="T4" position="float" orientation="portrait"><label>Table 4.</label><caption><p>Ten distinguishing features between <italic><tp:taxon-name><tp:taxon-name-part taxon-name-part-type="genus" reg="Triatoma">T.</tp:taxon-name-part><tp:taxon-name-part taxon-name-part-type="species" reg="dimidiata">dimidiata</tp:taxon-name-part></tp:taxon-name></italic> and <italic><tp:taxon-name><tp:taxon-name-part taxon-name-part-type="genus" reg="Triatoma">T.</tp:taxon-name-part><tp:taxon-name-part taxon-name-part-type="species" reg="huehuetenanguensis">huehuetenanguensis</tp:taxon-name-part></tp:taxon-name></italic> sp. n.</p></caption><table id="TID0E5BBI" rules="all"><tbody><tr><th rowspan="1" colspan="1">Feature</th><th rowspan="1" colspan="1">
                          <italic><tp:taxon-name>
                              <tp:taxon-name-part taxon-name-part-type="genus" reg="Triatoma">Triatoma</tp:taxon-name-part>
                              <tp:taxon-name-part taxon-name-part-type="species" reg="dimidiata">dimidiata</tp:taxon-name-part>
                            </tp:taxon-name></italic>
                          <sup>†</sup>
                        </th><th rowspan="1" colspan="1"><italic><tp:taxon-name><tp:taxon-name-part taxon-name-part-type="genus" reg="Triatoma">Triatoma</tp:taxon-name-part><tp:taxon-name-part taxon-name-part-type="species" reg="huehuetenanguensis">huehuetenanguensis</tp:taxon-name-part></tp:taxon-name></italic> sp. n</th></tr><tr><td rowspan="1" colspan="1">
                          <bold>Connexivum overall color</bold>
                        </td><td rowspan="1" colspan="1">Dorsal part is pale yellow to orange yellow, and the ventral part is brown to black</td><td rowspan="1" colspan="1">Dorsal and ventral sides are yellow to light yellow</td></tr><tr><td rowspan="1" colspan="1">
                          <bold>Color of head pilosity</bold>
                        </td><td rowspan="1" colspan="1">Dark colored</td><td rowspan="1" colspan="1">Light yellow</td></tr><tr><td rowspan="1" colspan="1">
                          <bold>Ocelli</bold>
                        </td><td rowspan="1" colspan="1">Dark colored</td><td rowspan="1" colspan="1">Light colored, implanted in a very pronounced tubercle</td></tr><tr><td rowspan="1" colspan="1"><bold>Setae in the 2<sup>nd</sup></bold> antennomere</td><td rowspan="1" colspan="1">Abundant</td><td rowspan="1" colspan="1">Scarce</td></tr><tr><td rowspan="1" colspan="1">
                          <bold>Anterolateral angles</bold>
                        </td><td rowspan="1" colspan="1">Anteriorly oriented, short and sub conical</td><td rowspan="1" colspan="1">Laterally oriented, almost perpendicular to the neck, very short and rounder</td></tr><tr><td rowspan="1" colspan="1">
                          <bold>Labial articles</bold>
                        </td><td rowspan="1" colspan="1">Joint dark colored</td><td rowspan="1" colspan="1">Joint yellow colored</td></tr><tr><td rowspan="1" colspan="1">
                          <bold>Setae in the abdomen</bold>
                        </td><td rowspan="1" colspan="1">Abundant and dark colored</td><td rowspan="1" colspan="1">Scarce and yellow colored</td></tr><tr><td rowspan="1" colspan="1">
                          <bold>Spiracles</bold>
                        </td><td rowspan="1" colspan="1">Close but not touching the connexival suture. Surrounded by a dark spot on the tegument.</td><td rowspan="1" colspan="1">Adjacent, but not touching the connexival suture. Same color as the tegument.</td></tr><tr><td rowspan="1" colspan="1">
                          <bold>Female external terminalia</bold>
                        </td><td rowspan="1" colspan="1">Triangle-shaped with rounded apex</td><td rowspan="1" colspan="1">Triangle-shaped with pointed apex</td></tr><tr><td rowspan="1" colspan="1">
                          <bold>Male external terminalia</bold>
                        </td><td rowspan="1" colspan="1">Ovoid shape</td><td rowspan="1" colspan="1">Square-shaped</td></tr><tr><td rowspan="1" colspan="1"/><td rowspan="1" colspan="1">Limit of the 8<sup>th</sup> urosternite is curved</td><td rowspan="1" colspan="1">Limit of the 8<sup>th</sup> urosternite is straight</td></tr></tbody></table><table-wrap-foot><fn><p><bold><sup>†</sup></bold><italic><tp:taxon-name><tp:taxon-name-part taxon-name-part-type="genus" reg="Triatoma">T.</tp:taxon-name-part><tp:taxon-name-part taxon-name-part-type="species" reg="dimidiata">dimidiata</tp:taxon-name-part></tp:taxon-name></italic> features are based on <xref ref-type="bibr" rid="B12">Lent and Wygodzinsky (1979)</xref> and <italic><tp:taxon-name><tp:taxon-name-part taxon-name-part-type="genus" reg="Triatoma">T.</tp:taxon-name-part><tp:taxon-name-part taxon-name-part-type="species" reg="dimidiata">dimidiata</tp:taxon-name-part></tp:taxon-name></italic> s. str. (group 1–2) specimens from Jutiapa, Guatemala.</p></fn></table-wrap-foot></table-wrap><p>The phylogenetic molecular analysis from the nuclear <abbrev xmlns:xlink="http://www.w3.org/1999/xlink" xlink:title="internal transcribed spacer" id="ABBRID0E5RBI" xlink:type="simple">ITS-2</abbrev> and the mitochondrial cytB gene, recovered a single monophyletic clade with high support (Fig. <xref ref-type="fig" rid="F7">7</xref>), and low genetic divergence (&lt;3.1% for <abbrev xmlns:xlink="http://www.w3.org/1999/xlink" xlink:title="mitochondrial marker cytochrome b" id="ABBRID0EGSBI" xlink:type="simple">cytb</abbrev> and &lt; 0.6% for <abbrev xmlns:xlink="http://www.w3.org/1999/xlink" xlink:title="internal transcribed spacer" id="ABBRID0EKSBI" xlink:type="simple">ITS-2</abbrev>) indicating that <italic><tp:taxon-name><tp:taxon-name-part taxon-name-part-type="genus" reg="Triatoma">Triatoma</tp:taxon-name-part><tp:taxon-name-part taxon-name-part-type="species" reg="dimidiata">dimidiata</tp:taxon-name-part></tp:taxon-name></italic> auct., non (Latreille, 1811), <tp:taxon-name><tp:taxon-name-part taxon-name-part-type="genus" reg="Triatoma">Triatoma</tp:taxon-name-part><tp:taxon-name-part taxon-name-part-type="uncertainty-rank">sp. aff.</tp:taxon-name-part><tp:taxon-name-part taxon-name-part-type="species" reg="dimidiata">dimidiata</tp:taxon-name-part></tp:taxon-name> (<xref ref-type="bibr" rid="B1">Bargues et al. 2008</xref>), <tp:taxon-name><tp:taxon-name-part taxon-name-part-type="genus" reg="Triatoma">Triatoma</tp:taxon-name-part><tp:taxon-name-part taxon-name-part-type="uncertainty-rank">sp. aff</tp:taxon-name-part><tp:taxon-name-part taxon-name-part-type="species" reg="dimidiata">dimidiata</tp:taxon-name-part></tp:taxon-name> group 3 (<xref ref-type="bibr" rid="B15">Monteiro et al. 2013</xref>, <xref ref-type="bibr" rid="B4">Dorn et al. 2016</xref>, <xref ref-type="bibr" rid="B8">Justi et al. 2018</xref>) and <italic><tp:taxon-name><tp:taxon-name-part taxon-name-part-type="genus" reg="Triatoma">T.</tp:taxon-name-part><tp:taxon-name-part taxon-name-part-type="species" reg="huehuetenanguensis">huehuetenanguensis</tp:taxon-name-part></tp:taxon-name></italic> are the same species (see Suppl. material <xref ref-type="supplementary-material" rid="S3">3</xref>: cytB maximum likelihood phylogeny and Suppl. material <xref ref-type="supplementary-material" rid="S4">4</xref>: <abbrev xmlns:xlink="http://www.w3.org/1999/xlink" xlink:title="internal transcribed spacer" id="ABBRID0EWUBI" xlink:type="simple">ITS-2</abbrev> maximum likelihood phylogeny). Previously published molecular phylogenies (<xref ref-type="bibr" rid="B1">Bargues et al. 2008</xref>, <xref ref-type="bibr" rid="B15">Monteiro et al. 2013</xref>, <xref ref-type="bibr" rid="B4">Dorn et al. 2016</xref>, <xref ref-type="bibr" rid="B8">Justi et al. 2018</xref>) have thoroughly described the <abbrev xmlns:xlink="http://www.w3.org/1999/xlink" xlink:title="internal transcribed spacer" id="ABBRID0EKVBI" xlink:type="simple">ITS-2</abbrev> and cybB diversity within and among the four groups that comprise <italic><tp:taxon-name><tp:taxon-name-part taxon-name-part-type="genus" reg="Triatoma">T.</tp:taxon-name-part><tp:taxon-name-part taxon-name-part-type="species" reg="dimidiata">dimidiata</tp:taxon-name-part></tp:taxon-name></italic> s. l. This allowed us to compare these two regions in two of the specimens used by <xref ref-type="bibr" rid="B8">Justi et al. (2018)</xref>, and verify that they fall within the monophyletic clade. Two <tp:taxon-name><tp:taxon-name-part taxon-name-part-type="subfamily">Triatominae</tp:taxon-name-part></tp:taxon-name> species were differentiated based on molecular analysis of the mitochondrial gene (Cytb), <italic><tp:taxon-name><tp:taxon-name-part taxon-name-part-type="genus" reg="Rhodnius">R.</tp:taxon-name-part><tp:taxon-name-part taxon-name-part-type="species" reg="montenegrensis">montenegrensis</tp:taxon-name-part></tp:taxon-name></italic> (<xref ref-type="bibr" rid="B17">Da Rosa et al. 2012</xref>) and <italic><tp:taxon-name><tp:taxon-name-part taxon-name-part-type="genus" reg="Rhodnius">Rhodnius</tp:taxon-name-part><tp:taxon-name-part taxon-name-part-type="species" reg="marabaensis">marabaensis</tp:taxon-name-part></tp:taxon-name></italic> (<xref ref-type="bibr" rid="B19">Souza et al. 2016</xref>).</p><fig id="F7" position="float" orientation="portrait"><label>Figure 7.</label><caption><p>Maximum likelihood cytB and <abbrev xmlns:xlink="http://www.w3.org/1999/xlink" xlink:title="internal transcribed spacer" id="ABBRID0EIXBI" xlink:type="simple">ITS-2</abbrev> phylogenies. Bootstrap support values of the relevant clades are shown. Habitus of <italic><tp:taxon-name><tp:taxon-name-part taxon-name-part-type="genus" reg="Triatoma">T.</tp:taxon-name-part><tp:taxon-name-part taxon-name-part-type="species" reg="huehuetenanguensis">huehuetenanguensis</tp:taxon-name-part></tp:taxon-name></italic> and related species are shown to scale (10 mm).</p></caption><graphic xmlns:xlink="http://www.w3.org/1999/xlink" xlink:href="zookeys-820-051-g007.jpg" position="float" orientation="portrait" xlink:type="simple" id="oo_259774.jpg"/></fig><p>As supported by our genetic data, we suggest the inclusion of <italic><tp:taxon-name><tp:taxon-name-part taxon-name-part-type="genus" reg="Triatoma">T.</tp:taxon-name-part><tp:taxon-name-part taxon-name-part-type="species" reg="huehuetenanguensis">huehuetenanguensis</tp:taxon-name-part></tp:taxon-name></italic> in the subcomplex <italic><tp:taxon-name><tp:taxon-name-part taxon-name-part-type="genus" reg="Triatoma">T.</tp:taxon-name-part><tp:taxon-name-part taxon-name-part-type="species" reg="dimidiata">dimidiata</tp:taxon-name-part></tp:taxon-name></italic>. Based on <xref ref-type="bibr" rid="B9">Justi and Galvao (2017)</xref>, this subcomplex <!--PageBreak -->is comprised by: <italic><tp:taxon-name><tp:taxon-name-part taxon-name-part-type="genus" reg="Triatoma">T.</tp:taxon-name-part><tp:taxon-name-part taxon-name-part-type="species" reg="dimidiata">dimidiata</tp:taxon-name-part></tp:taxon-name></italic>, <italic><tp:taxon-name><tp:taxon-name-part taxon-name-part-type="genus" reg="Triatoma">T.</tp:taxon-name-part><tp:taxon-name-part taxon-name-part-type="species" reg="hegneri">hegneri</tp:taxon-name-part></tp:taxon-name></italic>, <italic><tp:taxon-name><tp:taxon-name-part taxon-name-part-type="genus" reg="Triatoma">T.</tp:taxon-name-part><tp:taxon-name-part taxon-name-part-type="species" reg="brailovskyi">brailovskyi</tp:taxon-name-part></tp:taxon-name></italic> and <italic><tp:taxon-name><tp:taxon-name-part taxon-name-part-type="genus" reg="Triatoma">T.</tp:taxon-name-part><tp:taxon-name-part taxon-name-part-type="species" reg="gomeznunezi">gomeznunezi</tp:taxon-name-part></tp:taxon-name></italic>, and more recently <italic><tp:taxon-name><tp:taxon-name-part taxon-name-part-type="genus" reg="Triatoma">T.</tp:taxon-name-part><tp:taxon-name-part taxon-name-part-type="species" reg="mopan">mopan</tp:taxon-name-part></tp:taxon-name></italic> has been added (Dorn et al. 2018). The most relevant differences between these six species are summarized in Table <xref ref-type="table" rid="T5">5</xref>.</p><table-wrap id="T5" position="float" orientation="portrait"><label>Table 5.</label><caption><p>Distinguishing features between the species of <italic><tp:taxon-name><tp:taxon-name-part taxon-name-part-type="genus" reg="Triatoma">T.</tp:taxon-name-part><tp:taxon-name-part taxon-name-part-type="species" reg="dimidiata">dimidiata</tp:taxon-name-part></tp:taxon-name></italic> subcomplex based on Justi and Galvão (2017). This reference was used as the original description is not very detailed, and <xref ref-type="bibr" rid="B12">Lent and Wygodzinsky (1979)</xref> provide a much more detailed description of the morphology upon inspection of 160 specimens.</p></caption><table id="TID0EIKBI" rules="all"><tbody><tr><th rowspan="1" colspan="1">Species</th><th rowspan="1" colspan="1">Reference</th><th rowspan="1" colspan="1">Features</th></tr><tr><td rowspan="1" colspan="1">
                          <italic><tp:taxon-name>
                              <tp:taxon-name-part taxon-name-part-type="genus" reg="Triatoma">T.</tp:taxon-name-part>
                              <tp:taxon-name-part taxon-name-part-type="species" reg="dimidiata">dimidiata</tp:taxon-name-part>
                            </tp:taxon-name></italic>
                        </td><td rowspan="1" colspan="1"><xref ref-type="bibr" rid="B12">Lent and Wygodzinsky (1979)</xref>*</td><td rowspan="1" colspan="1">First antennae segment attaining level of apex of clypeus; anterolateral angles anterolaterally directed; central area of the scutellum not depressed; spiracles close but not adjacent to connexival suture, connexivum dark.</td></tr><tr><td rowspan="1" colspan="1">
                          <italic><tp:taxon-name>
                              <tp:taxon-name-part taxon-name-part-type="genus" reg="Triatoma">T.</tp:taxon-name-part>
                              <tp:taxon-name-part taxon-name-part-type="species" reg="hegneri">hegneri</tp:taxon-name-part>
                            </tp:taxon-name></italic>
                        </td><td rowspan="1" colspan="1">
                          <xref ref-type="bibr" rid="B12">Lent and Wygodzinsky (1979)</xref>
                        </td><td rowspan="1" colspan="1">Labium very short; abdomen flattened below with spiracles distant from connexival suture; venter and connexivum uniformly dark.</td></tr><tr><td rowspan="1" colspan="1">
                          <italic><tp:taxon-name>
                              <tp:taxon-name-part taxon-name-part-type="genus" reg="Triatoma">T.</tp:taxon-name-part>
                              <tp:taxon-name-part taxon-name-part-type="species" reg="brailovskyi">brailovskyi</tp:taxon-name-part>
                            </tp:taxon-name></italic>
                        </td><td rowspan="1" colspan="1">
                          <xref ref-type="bibr" rid="B14">Martinez et al. (1984)</xref>
                        </td><td rowspan="1" colspan="1">Overall size small with very large eyes and ocelli, pronotum with an evident keel at the border, anterolateral angles short and subconical, fore and mid femora with 1 + 1 subapical denticles.</td></tr><tr><td rowspan="1" colspan="1">
                          <italic><tp:taxon-name>
                              <tp:taxon-name-part taxon-name-part-type="genus" reg="Triatoma">T.</tp:taxon-name-part>
                              <tp:taxon-name-part taxon-name-part-type="species" reg="gomeznunezi">gomeznunezi</tp:taxon-name-part>
                            </tp:taxon-name></italic>
                        </td><td rowspan="1" colspan="1">
                          <xref ref-type="bibr" rid="B13">Martinez et al. (1994)</xref>
                        </td><td rowspan="1" colspan="1">Antenniferous tubercle laterally covered with long setae and dorsally glabrous; neck polished and entirely black; corium dark brown with two basal and distal yellowish spots; venter convex but longitudinally flattened; venter black.</td></tr><tr><td rowspan="1" colspan="1">
                          <italic><tp:taxon-name>
                              <tp:taxon-name-part taxon-name-part-type="genus" reg="Triatoma">T.</tp:taxon-name-part>
                              <tp:taxon-name-part taxon-name-part-type="species" reg="mopan">mopan</tp:taxon-name-part>
                            </tp:taxon-name></italic>
                        </td><td rowspan="1" colspan="1">Dorn et al. (2018)</td><td rowspan="1" colspan="1">Pronotum without discal tubercles and presenting a straight latitudinal depression dividing it in half, fore-femora with 1+1 apical, small denticles, 2 +1 subapical denticles in both males and females; and 1+1 apical, small denticles, 2 +2 asymmetrical subapical larger denticles on males and 2 +2 larger, asymmetrical subapical denticles on females, and spiracles close adjacent to connexival suture, surrounded by a spot slightly darker then the tegument</td></tr><tr><td rowspan="1" colspan="1">
                          <italic><tp:taxon-name>
                              <tp:taxon-name-part taxon-name-part-type="genus" reg="Triatoma">T.</tp:taxon-name-part>
                              <tp:taxon-name-part taxon-name-part-type="species" reg="huehuetenanguensis">huehuetenanguensis</tp:taxon-name-part>
                            </tp:taxon-name></italic>
                        </td><td rowspan="1" colspan="1">This study</td><td rowspan="1" colspan="1">Short yellow pilosity in the whole body except in the genitalia; connections between each segment of the labium are very visible and light-yellow colored; color of venter light yellow.</td></tr></tbody></table></table-wrap><p>Relevant <tp:taxon-name><tp:taxon-name-part taxon-name-part-type="subfamily">Triatominae</tp:taxon-name-part></tp:taxon-name> species for human <italic><tp:taxon-name><tp:taxon-name-part taxon-name-part-type="genus" reg="Trypanosoma">T.</tp:taxon-name-part><tp:taxon-name-part taxon-name-part-type="species" reg="cruzi">cruzi</tp:taxon-name-part></tp:taxon-name></italic> transmission are those that have evolved to live close to humans and have been found to be infected <italic><tp:taxon-name><tp:taxon-name-part taxon-name-part-type="genus" reg="Trypanosoma">T.</tp:taxon-name-part><tp:taxon-name-part taxon-name-part-type="species" reg="cruzi">cruzi</tp:taxon-name-part></tp:taxon-name></italic> (<xref ref-type="bibr" rid="B23">WHO 2002</xref>). <italic><tp:taxon-name><tp:taxon-name-part taxon-name-part-type="genus" reg="Triatoma">Triatoma</tp:taxon-name-part><tp:taxon-name-part taxon-name-part-type="species" reg="huehuetenanguensis">huehuetenanguensis</tp:taxon-name-part></tp:taxon-name></italic> was collected in both peridomestic and intradomestic environments. The high natural infection with <italic><tp:taxon-name><tp:taxon-name-part taxon-name-part-type="genus" reg="Trypanosoma">T.</tp:taxon-name-part><tp:taxon-name-part taxon-name-part-type="species" reg="cruzi">cruzi</tp:taxon-name-part></tp:taxon-name></italic> (&gt; 90% of the specimens) suggests it is a potentially important vector and its role in human Chagas disease should be further evaluated.</p></tp:treatment-sec><tp:treatment-sec><!--Section generated to contain objects referenced in tp:taxon-treatment.--><table-wrap id="T1" position="float" orientation="portrait"><label>Table 1.</label><caption><p><italic><tp:taxon-name><tp:taxon-name-part taxon-name-part-type="genus" reg="Triatoma">Triatoma</tp:taxon-name-part></tp:taxon-name></italic> specimens used to reconstruct the phylogeny, including collection location, sample identification, and GenBank accession numbers.</p></caption><table id="TID0EHNAG" rules="all"><tbody><tr><th rowspan="1" colspan="1">Taxon</th><th rowspan="1" colspan="1">Locality</th><th rowspan="1" colspan="1">Sequence ID</th><th rowspan="1" colspan="1">
                  <abbrev xmlns:xlink="http://www.w3.org/1999/xlink" xlink:title="internal transcribed spacer" id="ABBRID0EQEAE" xlink:type="simple">ITS-2</abbrev>
                </th><th rowspan="1" colspan="1">Cyt b</th></tr><tr><td rowspan="46" colspan="1">
                  <bold><italic><tp:taxon-name>
                        <tp:taxon-name-part taxon-name-part-type="genus" reg="Triatoma">T.</tp:taxon-name-part>
                        <tp:taxon-name-part taxon-name-part-type="species" reg="dimidiata">dimidiata</tp:taxon-name-part>
                      </tp:taxon-name></italic></bold>
                </td><td rowspan="1" colspan="1">1</td><td rowspan="1" colspan="1">Sta. Theresa, Toledo, Belize</td><td rowspan="1" colspan="1">
                  <ext-link xmlns:xlink="http://www.w3.org/1999/xlink" ext-link-type="gen" xlink:href="DQ871354" xlink:type="simple">DQ871354</ext-link>
                </td><td rowspan="1" colspan="1">
                  <ext-link xmlns:xlink="http://www.w3.org/1999/xlink" ext-link-type="gen" xlink:href="FJ197155" xlink:type="simple">FJ197155</ext-link>
                </td></tr><tr><td rowspan="1" colspan="1">10</td><td rowspan="1" colspan="1">Caserío la Bendición, Santa Ana, El Salvador</td><td rowspan="1" colspan="1">
                  <ext-link xmlns:xlink="http://www.w3.org/1999/xlink" ext-link-type="gen" xlink:href="AM286693" xlink:type="simple">AM286693</ext-link>
                </td><td rowspan="1" colspan="1">
                  <ext-link xmlns:xlink="http://www.w3.org/1999/xlink" ext-link-type="gen" xlink:href="JN585881" xlink:type="simple">JN585881</ext-link>
                </td></tr><tr><td rowspan="1" colspan="1">11</td><td rowspan="1" colspan="1">Caserío la Bendición, Santa Ana, El Salvador</td><td rowspan="1" colspan="1">
                  <ext-link xmlns:xlink="http://www.w3.org/1999/xlink" ext-link-type="gen" xlink:href="AM286693" xlink:type="simple">AM286693</ext-link>
                </td><td rowspan="1" colspan="1">
                  <ext-link xmlns:xlink="http://www.w3.org/1999/xlink" ext-link-type="gen" xlink:href="JN585881" xlink:type="simple">JN585881</ext-link>
                </td></tr><tr><td rowspan="1" colspan="1">12</td><td rowspan="1" colspan="1">Caserío la Bendición, anta Ana, El Salvador</td><td rowspan="1" colspan="1">
                  <ext-link xmlns:xlink="http://www.w3.org/1999/xlink" ext-link-type="gen" xlink:href="AM286693" xlink:type="simple">AM286693</ext-link>
                </td><td rowspan="1" colspan="1">
                  <ext-link xmlns:xlink="http://www.w3.org/1999/xlink" ext-link-type="gen" xlink:href="JN585881" xlink:type="simple">JN585881</ext-link>
                </td></tr><tr><td rowspan="1" colspan="1">13</td><td rowspan="1" colspan="1">Caserío la Bendición, Santa Ana, El Salvador</td><td rowspan="1" colspan="1">
                  <ext-link xmlns:xlink="http://www.w3.org/1999/xlink" ext-link-type="gen" xlink:href="AM286695" xlink:type="simple">AM286695</ext-link>
                </td><td rowspan="1" colspan="1">
                  <ext-link xmlns:xlink="http://www.w3.org/1999/xlink" ext-link-type="gen" xlink:href="JN585881" xlink:type="simple">JN585881</ext-link>
                </td></tr><tr><td rowspan="1" colspan="1">14</td><td rowspan="1" colspan="1">Caserío la Bendición, Santa Ana, El Salvador</td><td rowspan="1" colspan="1">
                  <ext-link xmlns:xlink="http://www.w3.org/1999/xlink" ext-link-type="gen" xlink:href="KT874438" xlink:type="simple">KT874438</ext-link>
                </td><td rowspan="1" colspan="1">
                  <ext-link xmlns:xlink="http://www.w3.org/1999/xlink" ext-link-type="gen" xlink:href="JN585881" xlink:type="simple">JN585881</ext-link>
                </td></tr><tr><td rowspan="1" colspan="1">15</td><td rowspan="1" colspan="1">Sto. Tomás, Sto. Domingo, Heredia, Costa Rica</td><td rowspan="1" colspan="1">
                  <ext-link xmlns:xlink="http://www.w3.org/1999/xlink" ext-link-type="gen" xlink:href="AM286693" xlink:type="simple">AM286693</ext-link>
                </td><td rowspan="1" colspan="1">
                  <ext-link xmlns:xlink="http://www.w3.org/1999/xlink" ext-link-type="gen" xlink:href="JN585893" xlink:type="simple">JN585893</ext-link>
                </td></tr><tr><td rowspan="1" colspan="1">16</td><td rowspan="1" colspan="1">Sto. Tomás, Sto. Domingo, Heredia, Costa Rica</td><td rowspan="1" colspan="1">
                  <ext-link xmlns:xlink="http://www.w3.org/1999/xlink" ext-link-type="gen" xlink:href="AM286693" xlink:type="simple">AM286693</ext-link>
                </td><td rowspan="1" colspan="1">
                  <ext-link xmlns:xlink="http://www.w3.org/1999/xlink" ext-link-type="gen" xlink:href="JN585894" xlink:type="simple">JN585894</ext-link>
                </td></tr><tr><td rowspan="1" colspan="1">17</td><td rowspan="1" colspan="1">Sto. Tomás, Sto. Domingo, Heredia, Costa Rica</td><td rowspan="1" colspan="1">
                  <ext-link xmlns:xlink="http://www.w3.org/1999/xlink" ext-link-type="gen" xlink:href="AM286693" xlink:type="simple">AM286693</ext-link>
                </td><td rowspan="1" colspan="1">
                  <ext-link xmlns:xlink="http://www.w3.org/1999/xlink" ext-link-type="gen" xlink:href="JN585894" xlink:type="simple">JN585894</ext-link>
                </td></tr><tr><td rowspan="1" colspan="1">18</td><td rowspan="1" colspan="1">Angeles, San Rafael, Heredia, Costa Rica</td><td rowspan="1" colspan="1">
                  <ext-link xmlns:xlink="http://www.w3.org/1999/xlink" ext-link-type="gen" xlink:href="KF192843" xlink:type="simple">KF192843</ext-link>
                </td><td rowspan="1" colspan="1">
                  <ext-link xmlns:xlink="http://www.w3.org/1999/xlink" ext-link-type="gen" xlink:href="JN585894" xlink:type="simple">JN585894</ext-link>
                </td></tr><tr><td rowspan="1" colspan="1">19</td><td rowspan="1" colspan="1">Sto. Tomás, Sto. Domingo, Heredia, Costa Rica</td><td rowspan="1" colspan="1">
                  <ext-link xmlns:xlink="http://www.w3.org/1999/xlink" ext-link-type="gen" xlink:href="KT874433" xlink:type="simple">KT874433</ext-link>
                </td><td rowspan="1" colspan="1">
                  <ext-link xmlns:xlink="http://www.w3.org/1999/xlink" ext-link-type="gen" xlink:href="JN585895" xlink:type="simple">JN585895</ext-link>
                </td></tr><tr><td rowspan="1" colspan="1">2</td><td rowspan="1" colspan="1">Mérida, Yucatán, Mexico</td><td rowspan="1" colspan="1">
                  <ext-link xmlns:xlink="http://www.w3.org/1999/xlink" ext-link-type="gen" xlink:href="FJ197146" xlink:type="simple">FJ197146</ext-link>
                </td><td rowspan="1" colspan="1">
                  <ext-link xmlns:xlink="http://www.w3.org/1999/xlink" ext-link-type="gen" xlink:href="FJ197157" xlink:type="simple">FJ197157</ext-link>
                </td></tr><tr><td rowspan="1" colspan="1">20</td><td rowspan="1" colspan="1">Colombia</td><td rowspan="1" colspan="1">
                  <ext-link xmlns:xlink="http://www.w3.org/1999/xlink" ext-link-type="gen" xlink:href="AM286703" xlink:type="simple">AM286703</ext-link>
                </td><td rowspan="1" colspan="1">
                  <ext-link xmlns:xlink="http://www.w3.org/1999/xlink" ext-link-type="gen" xlink:href="KT998309" xlink:type="simple">KT998309</ext-link>
                </td></tr><tr><td rowspan="1" colspan="1">21</td><td rowspan="1" colspan="1">Colombia</td><td rowspan="1" colspan="1">
                  <ext-link xmlns:xlink="http://www.w3.org/1999/xlink" ext-link-type="gen" xlink:href="AM286703" xlink:type="simple">AM286703</ext-link>
                </td><td rowspan="1" colspan="1">
                  <ext-link xmlns:xlink="http://www.w3.org/1999/xlink" ext-link-type="gen" xlink:href="KT998309" xlink:type="simple">KT998309</ext-link>
                </td></tr><tr><td rowspan="1" colspan="1">22</td><td rowspan="1" colspan="1">Colombia</td><td rowspan="1" colspan="1">
                  <ext-link xmlns:xlink="http://www.w3.org/1999/xlink" ext-link-type="gen" xlink:href="AM286704" xlink:type="simple">AM286704</ext-link>
                </td><td rowspan="1" colspan="1">
                  <ext-link xmlns:xlink="http://www.w3.org/1999/xlink" ext-link-type="gen" xlink:href="KT998309" xlink:type="simple">KT998309</ext-link>
                </td></tr><tr><td rowspan="1" colspan="1">23</td><td rowspan="1" colspan="1">Colombia</td><td rowspan="1" colspan="1">
                  <ext-link xmlns:xlink="http://www.w3.org/1999/xlink" ext-link-type="gen" xlink:href="KF192845" xlink:type="simple">KF192845</ext-link>
                </td><td rowspan="1" colspan="1">
                  <ext-link xmlns:xlink="http://www.w3.org/1999/xlink" ext-link-type="gen" xlink:href="KT998310" xlink:type="simple">KT998310</ext-link>
                </td></tr><tr><td rowspan="1" colspan="1">24</td><td rowspan="1" colspan="1">Lanquin, Alta Verapaz, Guatemala</td><td rowspan="1" colspan="1">
                  <ext-link xmlns:xlink="http://www.w3.org/1999/xlink" ext-link-type="gen" xlink:href="AM286702" xlink:type="simple">AM286702</ext-link>
                </td><td rowspan="1" colspan="1">
                  <ext-link xmlns:xlink="http://www.w3.org/1999/xlink" ext-link-type="gen" xlink:href="KT998313" xlink:type="simple">KT998313</ext-link>
                </td></tr><tr><td rowspan="1" colspan="1">25</td><td rowspan="1" colspan="1">Lanquin, Alta Verapaz, Guatemala</td><td rowspan="1" colspan="1">
                  <ext-link xmlns:xlink="http://www.w3.org/1999/xlink" ext-link-type="gen" xlink:href="AM286702" xlink:type="simple">AM286702</ext-link>
                </td><td rowspan="1" colspan="1">
                  <ext-link xmlns:xlink="http://www.w3.org/1999/xlink" ext-link-type="gen" xlink:href="KT998314" xlink:type="simple">KT998314</ext-link>
                </td></tr><tr><td rowspan="1" colspan="1">26</td><td rowspan="1" colspan="1">El Lodo Negro, Intibuca, Honduras</td><td rowspan="1" colspan="1">
                  <ext-link xmlns:xlink="http://www.w3.org/1999/xlink" ext-link-type="gen" xlink:href="AM286694" xlink:type="simple">AM286694</ext-link>
                </td><td rowspan="1" colspan="1">
                  <ext-link xmlns:xlink="http://www.w3.org/1999/xlink" ext-link-type="gen" xlink:href="KT998315" xlink:type="simple">KT998315</ext-link>
                </td></tr><tr><td rowspan="1" colspan="1">27</td><td rowspan="1" colspan="1">El Masical, San Antonio, Copán, Honduras</td><td rowspan="1" colspan="1">
                  <ext-link xmlns:xlink="http://www.w3.org/1999/xlink" ext-link-type="gen" xlink:href="AM286694" xlink:type="simple">AM286694</ext-link>
                </td><td rowspan="1" colspan="1">
                  <ext-link xmlns:xlink="http://www.w3.org/1999/xlink" ext-link-type="gen" xlink:href="KT998316" xlink:type="simple">KT998316</ext-link>
                </td></tr><tr><td rowspan="1" colspan="1">28</td><td rowspan="1" colspan="1">El Masical, San Antonio, Copán, Honduras</td><td rowspan="1" colspan="1">
                  <ext-link xmlns:xlink="http://www.w3.org/1999/xlink" ext-link-type="gen" xlink:href="AM286695" xlink:type="simple">AM286695</ext-link>
                </td><td rowspan="1" colspan="1">
                  <ext-link xmlns:xlink="http://www.w3.org/1999/xlink" ext-link-type="gen" xlink:href="KT998316" xlink:type="simple">KT998316</ext-link>
                </td></tr><tr><td rowspan="1" colspan="1">29</td><td rowspan="1" colspan="1">Caserío la Bendición, Santa Ana, El Salvador</td><td rowspan="1" colspan="1">
                  <ext-link xmlns:xlink="http://www.w3.org/1999/xlink" ext-link-type="gen" xlink:href="AM286693" xlink:type="simple">AM286693</ext-link>
                </td><td rowspan="1" colspan="1">
                  <ext-link xmlns:xlink="http://www.w3.org/1999/xlink" ext-link-type="gen" xlink:href="KT998317" xlink:type="simple">KT998317</ext-link>
                </td></tr><tr><td rowspan="1" colspan="1">3</td><td rowspan="1" colspan="1">Lanquin, Alta Verapaz, Guatemala</td><td rowspan="1" colspan="1">
                  <ext-link xmlns:xlink="http://www.w3.org/1999/xlink" ext-link-type="gen" xlink:href="AM286694" xlink:type="simple">AM286694</ext-link>
                </td><td rowspan="1" colspan="1">
                  <ext-link xmlns:xlink="http://www.w3.org/1999/xlink" ext-link-type="gen" xlink:href="JN585861" xlink:type="simple">JN585861</ext-link>
                </td></tr><tr><td rowspan="1" colspan="1">30</td><td rowspan="1" colspan="1">Caserío la Bendición, Santa Ana, El Salvador</td><td rowspan="1" colspan="1">
                  <ext-link xmlns:xlink="http://www.w3.org/1999/xlink" ext-link-type="gen" xlink:href="AM286696" xlink:type="simple">AM286696</ext-link>
                </td><td rowspan="1" colspan="1">
                  <ext-link xmlns:xlink="http://www.w3.org/1999/xlink" ext-link-type="gen" xlink:href="KT998318" xlink:type="simple">KT998318</ext-link>
                </td></tr><tr><td rowspan="1" colspan="1">31</td><td rowspan="1" colspan="1">El Lodo Negro, Intibuca, Honduras</td><td rowspan="1" colspan="1">
                  <ext-link xmlns:xlink="http://www.w3.org/1999/xlink" ext-link-type="gen" xlink:href="AM286695" xlink:type="simple">AM286695</ext-link>
                </td><td rowspan="1" colspan="1">
                  <ext-link xmlns:xlink="http://www.w3.org/1999/xlink" ext-link-type="gen" xlink:href="KT998319" xlink:type="simple">KT998319</ext-link>
                </td></tr><tr><td rowspan="1" colspan="1">32</td><td rowspan="1" colspan="1">El Masical, San Antonio, Copán, Honduras</td><td rowspan="1" colspan="1">
                  <ext-link xmlns:xlink="http://www.w3.org/1999/xlink" ext-link-type="gen" xlink:href="AM286694" xlink:type="simple">AM286694</ext-link>
                </td><td rowspan="1" colspan="1">
                  <ext-link xmlns:xlink="http://www.w3.org/1999/xlink" ext-link-type="gen" xlink:href="KT998320" xlink:type="simple">KT998320</ext-link>
                </td></tr><tr><td rowspan="1" colspan="1">33</td><td rowspan="1" colspan="1">El Lodo Negro, Intibuca, Honduras</td><td rowspan="1" colspan="1">
                  <ext-link xmlns:xlink="http://www.w3.org/1999/xlink" ext-link-type="gen" xlink:href="AM286693" xlink:type="simple">AM286693</ext-link>
                </td><td rowspan="1" colspan="1">
                  <ext-link xmlns:xlink="http://www.w3.org/1999/xlink" ext-link-type="gen" xlink:href="KT998321" xlink:type="simple">KT998321</ext-link>
                </td></tr><tr><td rowspan="1" colspan="1">34</td><td rowspan="1" colspan="1">El Lodo Negro, Intibuca, Honduras</td><td rowspan="1" colspan="1">
                  <ext-link xmlns:xlink="http://www.w3.org/1999/xlink" ext-link-type="gen" xlink:href="KT874435" xlink:type="simple">KT874435</ext-link>
                </td><td rowspan="1" colspan="1">
                  <ext-link xmlns:xlink="http://www.w3.org/1999/xlink" ext-link-type="gen" xlink:href="KT998321" xlink:type="simple">KT998321</ext-link>
                </td></tr><tr><td rowspan="1" colspan="1">35</td><td rowspan="1" colspan="1">El Lodo Negro, Intibuca, Honduras</td><td rowspan="1" colspan="1">
                  <ext-link xmlns:xlink="http://www.w3.org/1999/xlink" ext-link-type="gen" xlink:href="KT874437" xlink:type="simple">KT874437</ext-link>
                </td><td rowspan="1" colspan="1">
                  <ext-link xmlns:xlink="http://www.w3.org/1999/xlink" ext-link-type="gen" xlink:href="KT998321" xlink:type="simple">KT998321</ext-link>
                </td></tr><tr><td rowspan="1" colspan="1">36</td><td rowspan="1" colspan="1">El Masical, San Antonio, Copán, Honduras</td><td rowspan="1" colspan="1">
                  <ext-link xmlns:xlink="http://www.w3.org/1999/xlink" ext-link-type="gen" xlink:href="AM286693" xlink:type="simple">AM286693</ext-link>
                </td><td rowspan="1" colspan="1">
                  <ext-link xmlns:xlink="http://www.w3.org/1999/xlink" ext-link-type="gen" xlink:href="KT998322" xlink:type="simple">KT998322</ext-link>
                </td></tr><tr><td rowspan="1" colspan="1">37</td><td rowspan="1" colspan="1">El Masical, San Antonio, Copán, Honduras</td><td rowspan="1" colspan="1">
                  <ext-link xmlns:xlink="http://www.w3.org/1999/xlink" ext-link-type="gen" xlink:href="KT874436" xlink:type="simple">KT874436</ext-link>
                </td><td rowspan="1" colspan="1">
                  <ext-link xmlns:xlink="http://www.w3.org/1999/xlink" ext-link-type="gen" xlink:href="KT998322" xlink:type="simple">KT998322</ext-link>
                </td></tr><tr><td rowspan="1" colspan="1">38</td><td rowspan="1" colspan="1">El Lodo Negro, Intibuca, Honduras</td><td rowspan="1" colspan="1">
                  <ext-link xmlns:xlink="http://www.w3.org/1999/xlink" ext-link-type="gen" xlink:href="AM286693" xlink:type="simple">AM286693</ext-link>
                </td><td rowspan="1" colspan="1">
                  <ext-link xmlns:xlink="http://www.w3.org/1999/xlink" ext-link-type="gen" xlink:href="KT998325" xlink:type="simple">KT998325</ext-link>
                </td></tr><tr><td rowspan="1" colspan="1">39</td><td rowspan="1" colspan="1">El Lodo Negro, Intibuca, Honduras</td><td rowspan="1" colspan="1">
                  <ext-link xmlns:xlink="http://www.w3.org/1999/xlink" ext-link-type="gen" xlink:href="AM286694" xlink:type="simple">AM286694</ext-link>
                </td><td rowspan="1" colspan="1">
                  <ext-link xmlns:xlink="http://www.w3.org/1999/xlink" ext-link-type="gen" xlink:href="KT998325" xlink:type="simple">KT998325</ext-link>
                </td></tr><tr><td rowspan="1" colspan="1">4</td><td rowspan="1" colspan="1">Lanquin, Alta Verapaz, Guatemala</td><td rowspan="1" colspan="1">
                  <ext-link xmlns:xlink="http://www.w3.org/1999/xlink" ext-link-type="gen" xlink:href="AM286702" xlink:type="simple">AM286702</ext-link>
                </td><td rowspan="1" colspan="1">
                  <ext-link xmlns:xlink="http://www.w3.org/1999/xlink" ext-link-type="gen" xlink:href="JN585861" xlink:type="simple">JN585861</ext-link>
                </td></tr><tr><td rowspan="1" colspan="1">40</td><td rowspan="1" colspan="1">El Lodo Negro, Intibuca, Honduras</td><td rowspan="1" colspan="1">
                  <ext-link xmlns:xlink="http://www.w3.org/1999/xlink" ext-link-type="gen" xlink:href="AM286695" xlink:type="simple">AM286695</ext-link>
                </td><td rowspan="1" colspan="1">
                  <ext-link xmlns:xlink="http://www.w3.org/1999/xlink" ext-link-type="gen" xlink:href="KT998325" xlink:type="simple">KT998325</ext-link>
                </td></tr><tr><td rowspan="1" colspan="1">41</td><td rowspan="1" colspan="1">El Masical, San Antonio, Copán, Honduras</td><td rowspan="1" colspan="1">
                  <ext-link xmlns:xlink="http://www.w3.org/1999/xlink" ext-link-type="gen" xlink:href="KT874434" xlink:type="simple">KT874434</ext-link>
                </td><td rowspan="1" colspan="1">
                  <ext-link xmlns:xlink="http://www.w3.org/1999/xlink" ext-link-type="gen" xlink:href="KT998325" xlink:type="simple">KT998325</ext-link>
                </td></tr><tr><td rowspan="1" colspan="1">42</td><td rowspan="1" colspan="1">Caserío la Bendición, Santa Ana, El Salvador</td><td rowspan="1" colspan="1">
                  <ext-link xmlns:xlink="http://www.w3.org/1999/xlink" ext-link-type="gen" xlink:href="AM286693" xlink:type="simple">AM286693</ext-link>
                </td><td rowspan="1" colspan="1">
                  <ext-link xmlns:xlink="http://www.w3.org/1999/xlink" ext-link-type="gen" xlink:href="KT998327" xlink:type="simple">KT998327</ext-link>
                </td></tr><tr><td rowspan="1" colspan="1">43</td><td rowspan="1" colspan="1">Angeles, San Rafael, Heredia, Costa Rica</td><td rowspan="1" colspan="1">
                  <ext-link xmlns:xlink="http://www.w3.org/1999/xlink" ext-link-type="gen" xlink:href="AM286693" xlink:type="simple">AM286693</ext-link>
                </td><td rowspan="1" colspan="1">
                  <ext-link xmlns:xlink="http://www.w3.org/1999/xlink" ext-link-type="gen" xlink:href="KT998328" xlink:type="simple">KT998328</ext-link>
                </td></tr><tr><td rowspan="1" colspan="1">44</td><td rowspan="1" colspan="1">Sto. Tomás, Sto. Domingo, Heredia, Costa Rica</td><td rowspan="1" colspan="1">
                  <ext-link xmlns:xlink="http://www.w3.org/1999/xlink" ext-link-type="gen" xlink:href="KT874432" xlink:type="simple">KT874432</ext-link>
                </td><td rowspan="1" colspan="1">
                  <ext-link xmlns:xlink="http://www.w3.org/1999/xlink" ext-link-type="gen" xlink:href="KT998330" xlink:type="simple">KT998330</ext-link>
                </td></tr><tr><td rowspan="1" colspan="1">45</td><td rowspan="1" colspan="1">Angeles, San Rafael, Heredia, Costa Rica</td><td rowspan="1" colspan="1">
                  <ext-link xmlns:xlink="http://www.w3.org/1999/xlink" ext-link-type="gen" xlink:href="KF192844" xlink:type="simple">KF192844</ext-link>
                </td><td rowspan="1" colspan="1">
                  <ext-link xmlns:xlink="http://www.w3.org/1999/xlink" ext-link-type="gen" xlink:href="KT998331" xlink:type="simple">KT998331</ext-link>
                </td></tr><tr><td rowspan="1" colspan="1">46</td><td rowspan="1" colspan="1">San Pedro Columbia, Toledo district, Belize</td><td rowspan="1" colspan="1">
                  <ext-link xmlns:xlink="http://www.w3.org/1999/xlink" ext-link-type="gen" xlink:href="FJ197153" xlink:type="simple">FJ197153</ext-link>
                </td><td rowspan="1" colspan="1">
                  <ext-link xmlns:xlink="http://www.w3.org/1999/xlink" ext-link-type="gen" xlink:href="FJ197154" xlink:type="simple">FJ197154</ext-link>
                </td></tr><tr><td rowspan="1" colspan="1">5</td><td rowspan="1" colspan="1">Caserío la Bendición, Santa Ana, El Salvador</td><td rowspan="1" colspan="1">
                  <ext-link xmlns:xlink="http://www.w3.org/1999/xlink" ext-link-type="gen" xlink:href="AM286693" xlink:type="simple">AM286693</ext-link>
                </td><td rowspan="1" colspan="1">
                  <ext-link xmlns:xlink="http://www.w3.org/1999/xlink" ext-link-type="gen" xlink:href="JN585881" xlink:type="simple">JN585881</ext-link>
                </td></tr><tr><td rowspan="1" colspan="1">6</td><td rowspan="1" colspan="1">Caserío la Bendición, Santa Ana, El Salvador</td><td rowspan="1" colspan="1">
                  <ext-link xmlns:xlink="http://www.w3.org/1999/xlink" ext-link-type="gen" xlink:href="AM286693" xlink:type="simple">AM286693</ext-link>
                </td><td rowspan="1" colspan="1">
                  <ext-link xmlns:xlink="http://www.w3.org/1999/xlink" ext-link-type="gen" xlink:href="JN585881" xlink:type="simple">JN585881</ext-link>
                </td></tr><tr><td rowspan="1" colspan="1">7</td><td rowspan="1" colspan="1">Caserío la Bendición, Santa Ana, El Salvador</td><td rowspan="1" colspan="1">
                  <ext-link xmlns:xlink="http://www.w3.org/1999/xlink" ext-link-type="gen" xlink:href="AM286693" xlink:type="simple">AM286693</ext-link>
                </td><td rowspan="1" colspan="1">
                  <ext-link xmlns:xlink="http://www.w3.org/1999/xlink" ext-link-type="gen" xlink:href="JN585881" xlink:type="simple">JN585881</ext-link>
                </td></tr><tr><td rowspan="1" colspan="1">8</td><td rowspan="1" colspan="1">Caserío la Bendición, Santa Ana, El Salvador</td><td rowspan="1" colspan="1">
                  <ext-link xmlns:xlink="http://www.w3.org/1999/xlink" ext-link-type="gen" xlink:href="AM286693" xlink:type="simple">AM286693</ext-link>
                </td><td rowspan="1" colspan="1">
                  <ext-link xmlns:xlink="http://www.w3.org/1999/xlink" ext-link-type="gen" xlink:href="JN585881" xlink:type="simple">JN585881</ext-link>
                </td></tr><tr><td rowspan="1" colspan="1">9</td><td rowspan="1" colspan="1">Caserío la Bendición, Santa Ana, El Salvador</td><td rowspan="1" colspan="1">
                  <ext-link xmlns:xlink="http://www.w3.org/1999/xlink" ext-link-type="gen" xlink:href="AM286693" xlink:type="simple">AM286693</ext-link>
                </td><td rowspan="1" colspan="1">
                  <ext-link xmlns:xlink="http://www.w3.org/1999/xlink" ext-link-type="gen" xlink:href="JN585881" xlink:type="simple">JN585881</ext-link>
                </td></tr><tr><td rowspan="2" colspan="1">
                  <bold><italic><tp:taxon-name>
                        <tp:taxon-name-part taxon-name-part-type="genus" reg="Triatoma">T.</tp:taxon-name-part>
                        <tp:taxon-name-part taxon-name-part-type="species" reg="huehuetenanguensis">huehuetenanguensis</tp:taxon-name-part>
                      </tp:taxon-name></italic></bold>
                </td><td rowspan="1" colspan="1">
                  <ext-link xmlns:xlink="http://www.w3.org/1999/xlink" ext-link-type="gen" xlink:href="A10227" xlink:type="simple">A10227</ext-link>
                </td><td rowspan="1" colspan="1">Caserío San Pedro, Huehuetenango, Guatemala</td><td rowspan="1" colspan="1">
                  <ext-link xmlns:xlink="http://www.w3.org/1999/xlink" ext-link-type="gen" xlink:href="MG947606" xlink:type="simple">MG947606</ext-link>
                </td><td rowspan="1" colspan="1">
                  <ext-link xmlns:xlink="http://www.w3.org/1999/xlink" ext-link-type="gen" xlink:href="MG951755" xlink:type="simple">MG951755</ext-link>
                </td></tr><tr><td rowspan="1" colspan="1">
                  <ext-link xmlns:xlink="http://www.w3.org/1999/xlink" ext-link-type="gen" xlink:href="A10058" xlink:type="simple">A10058</ext-link>
                </td><td rowspan="1" colspan="1">Comunidad El Rosario, Huehuetenango, Guatemala</td><td rowspan="1" colspan="1">
                  <ext-link xmlns:xlink="http://www.w3.org/1999/xlink" ext-link-type="gen" xlink:href="MG947605" xlink:type="simple">MG947605</ext-link>
                </td><td rowspan="1" colspan="1">
                  <ext-link xmlns:xlink="http://www.w3.org/1999/xlink" ext-link-type="gen" xlink:href="MG951754" xlink:type="simple">MG951754</ext-link>
                </td></tr><tr><td rowspan="4" colspan="1">
                  <bold><tp:taxon-name>
                      <tp:taxon-name-part taxon-name-part-type="genus" reg="Triatoma">T.</tp:taxon-name-part>
                      <tp:taxon-name-part taxon-name-part-type="uncertainty-rank">sp. aff</tp:taxon-name-part>
                      <tp:taxon-name-part taxon-name-part-type="species" reg="dimidiata">dimidiata</tp:taxon-name-part>
                    </tp:taxon-name></bold>
                </td><td rowspan="1" colspan="1">1</td><td rowspan="1" colspan="1">Calla Creek, Cayo District, Belize</td><td rowspan="1" colspan="1">
                  <ext-link xmlns:xlink="http://www.w3.org/1999/xlink" ext-link-type="gen" xlink:href="FJ197152" xlink:type="simple">FJ197152</ext-link>
                </td><td rowspan="1" colspan="1">
                  <ext-link xmlns:xlink="http://www.w3.org/1999/xlink" ext-link-type="gen" xlink:href="FJ197156" xlink:type="simple">FJ197156</ext-link>
                </td></tr><tr><td rowspan="1" colspan="1">2</td><td rowspan="1" colspan="1">Mérida, Yucatán, Mexico</td><td rowspan="1" colspan="1">
                  <ext-link xmlns:xlink="http://www.w3.org/1999/xlink" ext-link-type="gen" xlink:href="FJ197150" xlink:type="simple">FJ197150</ext-link>
                </td><td rowspan="1" colspan="1">
                  <ext-link xmlns:xlink="http://www.w3.org/1999/xlink" ext-link-type="gen" xlink:href="FJ197158" xlink:type="simple">FJ197158</ext-link>
                </td></tr><tr><td rowspan="1" colspan="1">3</td><td rowspan="1" colspan="1">Mérida, Yucatán, Mexico</td><td rowspan="1" colspan="1">
                  <ext-link xmlns:xlink="http://www.w3.org/1999/xlink" ext-link-type="gen" xlink:href="FJ197147" xlink:type="simple">FJ197147</ext-link>
                </td><td rowspan="1" colspan="1">
                  <ext-link xmlns:xlink="http://www.w3.org/1999/xlink" ext-link-type="gen" xlink:href="FJ197159" xlink:type="simple">FJ197159</ext-link>
                </td></tr><tr><td rowspan="1" colspan="1">4</td><td rowspan="1" colspan="1">Teya, Yucatán, Mexico</td><td rowspan="1" colspan="1">
                  <ext-link xmlns:xlink="http://www.w3.org/1999/xlink" ext-link-type="gen" xlink:href="KT874439" xlink:type="simple">KT874439</ext-link>
                </td><td rowspan="1" colspan="1">
                  <ext-link xmlns:xlink="http://www.w3.org/1999/xlink" ext-link-type="gen" xlink:href="KT998296" xlink:type="simple">KT998296</ext-link>
                </td></tr><tr><td rowspan="2" colspan="1">
                  <bold><italic><tp:taxon-name>
                        <tp:taxon-name-part taxon-name-part-type="genus" reg="Triatoma">T.</tp:taxon-name-part>
                        <tp:taxon-name-part taxon-name-part-type="species" reg="mopan">mopan</tp:taxon-name-part>
                      </tp:taxon-name></italic></bold>
                </td><td rowspan="1" colspan="1">1</td><td rowspan="1" colspan="1">Río Frio Cave, Cayo District, Belize</td><td rowspan="1" colspan="1">
                  <ext-link xmlns:xlink="http://www.w3.org/1999/xlink" ext-link-type="gen" xlink:href="KF192846" xlink:type="simple">KF192846</ext-link>
                </td><td rowspan="1" colspan="1">
                  <ext-link xmlns:xlink="http://www.w3.org/1999/xlink" ext-link-type="gen" xlink:href="JN585883" xlink:type="simple">JN585883</ext-link>
                </td></tr><tr><td rowspan="1" colspan="1">2</td><td rowspan="1" colspan="1">Río Frio Cave, Cayo District, Belize</td><td rowspan="1" colspan="1">
                  <ext-link xmlns:xlink="http://www.w3.org/1999/xlink" ext-link-type="gen" xlink:href="KF192847" xlink:type="simple">KF192847</ext-link>
                </td><td rowspan="1" colspan="1">
                  <ext-link xmlns:xlink="http://www.w3.org/1999/xlink" ext-link-type="gen" xlink:href="JN585884" xlink:type="simple">JN585884</ext-link>
                </td></tr><tr><td rowspan="1" colspan="1">
                  <bold><italic><tp:taxon-name>
                        <tp:taxon-name-part taxon-name-part-type="genus" reg="Triatoma">T.</tp:taxon-name-part>
                        <tp:taxon-name-part taxon-name-part-type="species" reg="infestans">infestans</tp:taxon-name-part>
                      </tp:taxon-name></italic></bold>
                </td><td rowspan="1" colspan="1"/><td rowspan="1" colspan="1"/><td rowspan="1" colspan="1">
                  <ext-link xmlns:xlink="http://www.w3.org/1999/xlink" ext-link-type="gen" xlink:href="AJ576054" xlink:type="simple">AJ576054</ext-link>
                </td><td rowspan="1" colspan="1">
                  <ext-link xmlns:xlink="http://www.w3.org/1999/xlink" ext-link-type="gen" xlink:href="JN006799" xlink:type="simple">JN006799</ext-link>
                </td></tr></tbody></table></table-wrap><fig id="F1" position="float" orientation="portrait"><label>Figure 1.</label><caption><p><italic><tp:taxon-name><tp:taxon-name-part taxon-name-part-type="genus" reg="Triatoma">Triatoma</tp:taxon-name-part><tp:taxon-name-part taxon-name-part-type="species" reg="huehuetenanguensis">huehuetenanguensis</tp:taxon-name-part></tp:taxon-name></italic> distribution map based on <xref ref-type="bibr" rid="B1">Bargues et al. (2008)</xref>, <xref ref-type="bibr" rid="B4">Dorn et al. (2016)</xref>, <xref ref-type="bibr" rid="B8">Justi et al. (2018)</xref> and this study. The red spots designate the places where the holotype and paratypes were collected, the green points refer to the locations where <tp:taxon-name><tp:taxon-name-part taxon-name-part-type="genus" reg="Triatoma">T.</tp:taxon-name-part><tp:taxon-name-part taxon-name-part-type="uncertainty-rank">sp. aff.</tp:taxon-name-part><tp:taxon-name-part taxon-name-part-type="species" reg="dimidiata">dimidiata</tp:taxon-name-part></tp:taxon-name> was previously reported. Map insert highlights the department of Huehuetenango, where <italic><tp:taxon-name><tp:taxon-name-part taxon-name-part-type="genus" reg="Triatoma">T.</tp:taxon-name-part><tp:taxon-name-part taxon-name-part-type="species" reg="huehuetenanguensis">huehuetenanguensis</tp:taxon-name-part></tp:taxon-name></italic> holotype and paratypes were collected.</p></caption><graphic xmlns:xlink="http://www.w3.org/1999/xlink" xlink:href="zookeys-820-051-g001.jpg" position="float" orientation="portrait" xlink:type="simple" id="oo_259762.jpg"/></fig><supplementary-material xmlns:xlink="http://www.w3.org/1999/xlink" id="S3" position="float" orientation="portrait" xlink:type="simple"><label>Supplementary material 3</label><p>CytB maximum likelihood phylogeny</p><p>Data type: phylogeny data</p><media xlink:href="zookeys-820-051-s003.pdf" mimetype="application" mime-subtype="pdf" position="float" orientation="portrait" xlink:type="simple" id="oo_259778.pdf"/><permissions><license license-type="creative-commons-attribution" xlink:href="http://creativecommons.org/licenses/by/4.0/" xlink:type="simple"><license-p>This is an open access article distributed under the terms of the Creative Commons Attribution License (CC BY 4.0), which permits unrestricted use, distribution, and reproduction in any medium, provided the original author and source are credited.</license-p></license></permissions><attrib specific-use="authors">Raquel Asunción Lima-Cordón, María Carlota Monroy, Lori Stevens, Antonieta Rodas, Gabriela Anaité Rodas, Patricia L. Dorn, Silvia A. Justi</attrib></supplementary-material><supplementary-material xmlns:xlink="http://www.w3.org/1999/xlink" id="S4" position="float" orientation="portrait" xlink:type="simple"><label>Supplementary material 4</label><p>ITS2 maximum likelihood phylogeny</p><p>Data type: phylogeny data</p><media xlink:href="zookeys-820-051-s004.pdf" mimetype="application" mime-subtype="pdf" position="float" orientation="portrait" xlink:type="simple" id="oo_259779.pdf"/><permissions><license license-type="creative-commons-attribution" xlink:href="http://creativecommons.org/licenses/by/4.0/" xlink:type="simple"><license-p>This is an open access article distributed under the terms of the Creative Commons Attribution License (CC BY 4.0), which permits unrestricted use, distribution, and reproduction in any medium, provided the original author and source are credited.</license-p></license></permissions><attrib specific-use="authors">Raquel Asunción Lima-Cordón, María Carlota Monroy, Lori Stevens, Antonieta Rodas, Gabriela Anaité Rodas, Patricia L. Dorn, Silvia A. Justi</attrib></supplementary-material></tp:treatment-sec><ref-list><ref id="B12"><mixed-citation xmlns:xlink="http://www.w3.org/1999/xlink" xlink:type="simple"><person-group><name name-style="western"><surname>Lent</surname><given-names>H</given-names></name><name name-style="western"><surname>Wygodzinsky</surname><given-names>P</given-names></name></person-group> (<year>1979</year>) <article-title>Revision of the <tp:taxon-name><tp:taxon-name-part taxon-name-part-type="subfamily">Triatominae</tp:taxon-name-part></tp:taxon-name> (<tp:taxon-name><tp:taxon-name-part taxon-name-part-type="order">Hemiptera</tp:taxon-name-part></tp:taxon-name>, <tp:taxon-name><tp:taxon-name-part taxon-name-part-type="family">Reduviidae</tp:taxon-name-part></tp:taxon-name>), and their significance as vectors of Chagas’ disease.</article-title><source>Bulletin of the American museum of Natural History</source><volume>163</volume>(<issue>3</issue>): <fpage>123</fpage>–<lpage>520</lpage>.</mixed-citation></ref><ref id="B1"><mixed-citation xmlns:xlink="http://www.w3.org/1999/xlink" xlink:type="simple"><person-group><name name-style="western"><surname>Bargues</surname><given-names>MD</given-names></name><name name-style="western"><surname>Klisiowicz</surname><given-names>DR</given-names></name><name name-style="western"><surname>Gonzalez-Candelas</surname><given-names>F</given-names></name><name name-style="western"><surname>Ramsey</surname><given-names>JM</given-names></name><name name-style="western"><surname>Monroy</surname><given-names>C</given-names></name><name name-style="western"><surname>Ponce</surname><given-names>C</given-names></name><name name-style="western"><surname>Salazar-Schettino</surname><given-names>PM</given-names></name><name name-style="western"><surname>Panzera</surname><given-names>F</given-names></name><name name-style="western"><surname>Abad-Franch</surname><given-names>F</given-names></name><name name-style="western"><surname>Sousa</surname><given-names>OE</given-names></name><name name-style="western"><surname>Schofield</surname><given-names>CJ</given-names></name><name name-style="western"><surname>Dujardin</surname><given-names>JP</given-names></name><name name-style="western"><surname>Guhl</surname><given-names>F</given-names></name><name name-style="western"><surname>Mas-Coma</surname><given-names>S</given-names></name></person-group> (<year>2008</year>) Phylogeography and genetic variation of <italic><tp:taxon-name><tp:taxon-name-part taxon-name-part-type="genus">Triatoma</tp:taxon-name-part><tp:taxon-name-part taxon-name-part-type="species">dimidiata</tp:taxon-name-part></tp:taxon-name></italic>, the main Chagas disease vector in Central America, and its position within the genus <italic><tp:taxon-name><tp:taxon-name-part taxon-name-part-type="genus">Triatoma</tp:taxon-name-part></tp:taxon-name></italic>. PLoS Neglected Tropical Diseases 2(5): e233. <ext-link xlink:type="simple" ext-link-type="doi" xlink:href="10.1371/journal.pntd.0000233">https://doi.org/10.1371/journal.pntd.0000233</ext-link></mixed-citation></ref><ref id="B4"><mixed-citation xmlns:xlink="http://www.w3.org/1999/xlink" xlink:type="simple"><person-group><name name-style="western"><surname>Dorn</surname><given-names>PL</given-names></name><name name-style="western"><surname>de la</surname><given-names>Rúa NM</given-names></name><name name-style="western"><surname>Axen</surname><given-names>H</given-names></name><name name-style="western"><surname>Smith</surname><given-names>N</given-names></name><name name-style="western"><surname>Richards</surname><given-names>BR</given-names></name><name name-style="western"><surname>Charabati</surname><given-names>J</given-names></name><name name-style="western"><surname>Suarez</surname><given-names>J</given-names></name><name name-style="western"><surname>Woods</surname><given-names>A</given-names></name><name name-style="western"><surname>Pessoa</surname><given-names>R</given-names></name><name name-style="western"><surname>Monroy</surname><given-names>C</given-names></name><name name-style="western"><surname>Kilpatrick</surname><given-names>W</given-names></name><name name-style="western"><surname>Stevens</surname><given-names>L</given-names></name></person-group> (<year>2016</year>) <article-title>Hypothesis testing clarifies the systematics of the main Central American Chagas disease vector, <italic><tp:taxon-name><tp:taxon-name-part taxon-name-part-type="genus">Triatoma</tp:taxon-name-part><tp:taxon-name-part taxon-name-part-type="species">dimidiata</tp:taxon-name-part></tp:taxon-name></italic> (Latreille, 1811), across its geographic range.</article-title><source>Infection Genetics and Evolution</source><volume>44</volume>: <fpage>431</fpage>–<lpage>443</lpage>. <ext-link xlink:type="simple" ext-link-type="doi" xlink:href="10.1016/j.meegid.2016.07.046">https://doi.org/10.1016/j.meegid.2016.07.046</ext-link></mixed-citation></ref><ref id="B8"><mixed-citation xmlns:xlink="http://www.w3.org/1999/xlink" xlink:type="simple"><person-group><name name-style="western"><surname>Justi</surname><given-names>SA</given-names></name><name name-style="western"><surname>Cahan</surname><given-names>S</given-names></name><name name-style="western"><surname>Stevens</surname><given-names>L</given-names></name><name name-style="western"><surname>Monroy</surname><given-names>C</given-names></name><name name-style="western"><surname>Lima-Cordon</surname><given-names>R</given-names></name><name name-style="western"><surname>Dorn</surname><given-names>PL</given-names></name></person-group> (<year>2018</year>) <article-title>Vectors of diversity: Genome wide diversity across the geographic range of the Chagas disease vector <italic><tp:taxon-name><tp:taxon-name-part taxon-name-part-type="genus">Triatoma</tp:taxon-name-part><tp:taxon-name-part taxon-name-part-type="species">dimidiata</tp:taxon-name-part></tp:taxon-name></italic> sensu lato (<tp:taxon-name><tp:taxon-name-part taxon-name-part-type="order">Hemiptera</tp:taxon-name-part></tp:taxon-name>: <tp:taxon-name><tp:taxon-name-part taxon-name-part-type="family">Reduviidae</tp:taxon-name-part></tp:taxon-name>).</article-title><source>Molecular Phylogenetics and Evolution</source><volume>120</volume>: <fpage>144</fpage>–<lpage>150</lpage>. <ext-link xlink:type="simple" ext-link-type="doi" xlink:href="10.1016/j.ympev.2017.12.016">https://doi.org/10.1016/j.ympev.2017.12.016</ext-link></mixed-citation></ref><ref id="B23"><mixed-citation xmlns:xlink="http://www.w3.org/1999/xlink" xlink:type="simple"><institution xlink:type="simple">WHO</institution> (<year>2002</year>) Control of Chagas disease: Second report of the WHO Expert Committee (Vol. 2): World Health Organization.</mixed-citation></ref><ref id="B5"><mixed-citation xmlns:xlink="http://www.w3.org/1999/xlink" xlink:type="simple"><person-group><name name-style="western"><surname>Dorn</surname><given-names>PL</given-names></name><name name-style="western"><surname>Monroy</surname><given-names>C</given-names></name><name name-style="western"><surname>Curtis</surname><given-names>A</given-names></name></person-group> (<year>2007</year>) <article-title><italic><tp:taxon-name><tp:taxon-name-part taxon-name-part-type="genus">Triatoma</tp:taxon-name-part><tp:taxon-name-part taxon-name-part-type="species">dimidiata</tp:taxon-name-part></tp:taxon-name></italic> (Latreille, 1811): a review of its diversity across its geographic range and the relationship among populations.</article-title><source>Infection Genetics and Evolution</source><volume>7</volume>(<issue>2</issue>): <fpage>343</fpage>–<lpage>352</lpage>. <ext-link xlink:type="simple" ext-link-type="doi" xlink:href="10.1016/j.meegid.2006.10.001">https://doi.org/10.1016/j.meegid.2006.10.001</ext-link></mixed-citation></ref><ref id="B15"><mixed-citation xmlns:xlink="http://www.w3.org/1999/xlink" xlink:type="simple"><person-group><name name-style="western"><surname>Monteiro</surname><given-names>FA</given-names></name><name name-style="western"><surname>Peretolchina</surname><given-names>T</given-names></name><name name-style="western"><surname>Lazoski</surname><given-names>C</given-names></name><name name-style="western"><surname>Harris</surname><given-names>K</given-names></name><name name-style="western"><surname>Dotson</surname><given-names>EM</given-names></name><name name-style="western"><surname>Abad-Franch</surname><given-names>F</given-names></name><name name-style="western"><surname>Tamayo</surname><given-names>E</given-names></name><name name-style="western"><surname>Pennington</surname><given-names>PM</given-names></name><name name-style="western"><surname>Monroy</surname><given-names>C</given-names></name><name name-style="western"><surname>Cordon-Rosales</surname><given-names>C</given-names></name><name name-style="western"><surname>Salazar-Schettino</surname><given-names>PM</given-names></name><name name-style="western"><surname>Gómez-Palacio</surname><given-names>A</given-names></name><name name-style="western"><surname>Grijalva</surname><given-names>MJ</given-names></name><name name-style="western"><surname>Beard</surname><given-names>CB</given-names></name><name name-style="western"><surname>Marcet</surname><given-names>PL</given-names></name></person-group> (<year>2013</year>) Phylogeographic pattern and extensive mitochondrial DNA divergence disclose a species complex within the Chagas disease vector <italic><tp:taxon-name><tp:taxon-name-part taxon-name-part-type="genus">Triatoma</tp:taxon-name-part><tp:taxon-name-part taxon-name-part-type="species">dimidiata</tp:taxon-name-part></tp:taxon-name></italic>. PLoS ONE 8(8): e70974. <ext-link xlink:type="simple" ext-link-type="doi" xlink:href="10.1371/journal.pone.0070974">https://doi.org/10.1371/journal.pone.0070974</ext-link></mixed-citation></ref><ref id="B17"><mixed-citation xmlns:xlink="http://www.w3.org/1999/xlink" xlink:type="simple"><person-group><name name-style="western"><surname>Da Rosa</surname><given-names>JA</given-names></name><name name-style="western"><surname>Rocha</surname><given-names>CS</given-names></name><name name-style="western"><surname>Gardim</surname><given-names>S</given-names></name><name name-style="western"><surname>Pinto</surname><given-names>MC</given-names></name><name name-style="western"><surname>Mendonca</surname><given-names>VJ</given-names></name><name name-style="western"><surname>Ferreira Filho</surname><given-names>JCR</given-names></name><name name-style="western"><surname>Oliveira Costa de Carvalho</surname><given-names>E</given-names></name><name name-style="western"><surname>Aranha Camargo</surname><given-names>LM</given-names></name><name name-style="western"><surname>De Oliveira</surname><given-names>J</given-names></name><name name-style="western"><surname>Nascimento</surname><given-names>JD</given-names></name><name name-style="western"><surname>Cilense</surname><given-names>M</given-names></name><name name-style="western"><surname>Almeida</surname><given-names>CE</given-names></name></person-group> (<year>2012</year>) <article-title>Description of <italic><tp:taxon-name><tp:taxon-name-part taxon-name-part-type="genus">Rhodnius</tp:taxon-name-part><tp:taxon-name-part taxon-name-part-type="species">montenegrensis</tp:taxon-name-part></tp:taxon-name></italic> n. sp. (<tp:taxon-name><tp:taxon-name-part taxon-name-part-type="order">Hemiptera</tp:taxon-name-part></tp:taxon-name>: <tp:taxon-name><tp:taxon-name-part taxon-name-part-type="family">Reduviidae</tp:taxon-name-part></tp:taxon-name>: <tp:taxon-name><tp:taxon-name-part taxon-name-part-type="subfamily">Triatominae</tp:taxon-name-part></tp:taxon-name>) from the state of Rondônia, Brazil.</article-title><source>Zootaxa</source><volume>3478</volume>: <fpage>62</fpage>–<lpage>76</lpage>.</mixed-citation></ref><ref id="B19"><mixed-citation xmlns:xlink="http://www.w3.org/1999/xlink" xlink:type="simple"><person-group><name name-style="western"><surname>Souza</surname><given-names>ED</given-names></name><name name-style="western"><surname>Von Atzingen</surname><given-names>NC</given-names></name><name name-style="western"><surname>Furtado</surname><given-names>MB</given-names></name><name name-style="western"><surname>de Oliveira</surname><given-names>J</given-names></name><name name-style="western"><surname>Nascimento</surname><given-names>JD</given-names></name><name name-style="western"><surname>Vendrami</surname><given-names>DP</given-names></name><name name-style="western"><surname>Gardim</surname><given-names>S</given-names></name><name name-style="western"><surname>da</surname><given-names>Rosa JA</given-names></name></person-group> (<year>2016</year>) <article-title>Description of <italic><tp:taxon-name><tp:taxon-name-part taxon-name-part-type="genus">Rhodnius</tp:taxon-name-part><tp:taxon-name-part taxon-name-part-type="species">marabaensis</tp:taxon-name-part></tp:taxon-name></italic> sp. n. (<tp:taxon-name><tp:taxon-name-part taxon-name-part-type="order">Hemiptera</tp:taxon-name-part></tp:taxon-name>, <tp:taxon-name><tp:taxon-name-part taxon-name-part-type="family">Reduviidae</tp:taxon-name-part></tp:taxon-name>, <tp:taxon-name><tp:taxon-name-part taxon-name-part-type="subfamily">Triatominae</tp:taxon-name-part></tp:taxon-name>) from Para State, Brazil.</article-title><source>ZooKeys</source><volume>621</volume>: <fpage>45</fpage>–<lpage>62</lpage>. <ext-link xlink:type="simple" ext-link-type="doi" xlink:href="10.3897/zookeys.621.9662">https://doi.org/10.3897/zookeys.621.9662</ext-link></mixed-citation></ref><ref id="B9"><mixed-citation xmlns:xlink="http://www.w3.org/1999/xlink" xlink:type="simple"><person-group><name name-style="western"><surname>Justi</surname><given-names>SA</given-names></name><name name-style="western"><surname>Galvao</surname><given-names>C</given-names></name></person-group> (<year>2017</year>) <article-title>The Evolutionary Origin of Diversity in Chagas Disease Vectors.</article-title><source>Trends in Parasitology</source><volume>33</volume>(<issue>1</issue>): <fpage>42</fpage>–<lpage>52</lpage>. <ext-link xlink:type="simple" ext-link-type="doi" xlink:href="10.1016/j.pt.2016.11.002">https://doi.org/10.1016/j.pt.2016.11.002</ext-link></mixed-citation></ref><ref id="B14"><mixed-citation xmlns:xlink="http://www.w3.org/1999/xlink" xlink:type="simple"><person-group><name name-style="western"><surname>Martinez</surname><given-names>A</given-names></name><name name-style="western"><surname>Carcavallo</surname><given-names>RU</given-names></name><name name-style="western"><surname>Pelaez</surname><given-names>D</given-names></name></person-group> (<year>1984</year>) <article-title><italic><tp:taxon-name><tp:taxon-name-part taxon-name-part-type="genus">Triatoma</tp:taxon-name-part><tp:taxon-name-part taxon-name-part-type="species">brailovskyi</tp:taxon-name-part></tp:taxon-name></italic> nueva especie de <tp:taxon-name><tp:taxon-name-part taxon-name-part-type="subfamily">Triatominae</tp:taxon-name-part></tp:taxon-name> de Mexico.</article-title><source>Chagas</source><volume>1</volume>(<issue>2</issue>): <fpage>39</fpage>–<lpage>42</lpage>.</mixed-citation></ref><ref id="B13"><mixed-citation xmlns:xlink="http://www.w3.org/1999/xlink" xlink:type="simple"><person-group><name name-style="western"><surname>Martinez</surname><given-names>A</given-names></name><name name-style="western"><surname>Carcavallo</surname><given-names>RU</given-names></name><name name-style="western"><surname>Jurberg</surname><given-names>J</given-names></name></person-group> (<year>1994</year>) <article-title><italic><tp:taxon-name><tp:taxon-name-part taxon-name-part-type="genus">Triatoma</tp:taxon-name-part><tp:taxon-name-part taxon-name-part-type="species">gomeznunezi</tp:taxon-name-part></tp:taxon-name></italic> a new species of <tp:taxon-name><tp:taxon-name-part taxon-name-part-type="tribe">Triatomini</tp:taxon-name-part></tp:taxon-name> from Mexico (<tp:taxon-name><tp:taxon-name-part taxon-name-part-type="order">Hemiptera</tp:taxon-name-part></tp:taxon-name>, <tp:taxon-name><tp:taxon-name-part taxon-name-part-type="family">Reduviidae</tp:taxon-name-part></tp:taxon-name>, <tp:taxon-name><tp:taxon-name-part taxon-name-part-type="subfamily">Triatominae</tp:taxon-name-part></tp:taxon-name>).</article-title><source>Entomología y Vectores</source><volume>1</volume>: <fpage>15</fpage>–<lpage>19</lpage>.</mixed-citation></ref></ref-list></tp:taxon-treatment>
