# Supplementary material for: Description of Triatomahuehuetenanguensis sp. n., a potential Chagas disease vector (Hemiptera, Reduviidae, Triatominae)
Source: Zookeys. 2019 Jan 28;(820):51–70. doi: 10.3897/zookeys.820.27258 (PMC6361876; doi:10.3897/zookeys.820.27258)
Supplement: Supplementary material 1 [file zookeys-820-051-s001.xlsx]

## Sheet: HuehueMeasurements
	Bug ID	Country	Department	Village	Date collected	Ecotope	Specie_sex	Measurements are provided in milimeters
								Total Length	Width of pronotum	Width of abdomen	Head length	Wide across eyes	Length of the pronotum	Anteocular region	Postocular region	width of eye	Synthlipsis	Antennae segments				Labium segments
																		AS1	AS2	AS3	AS4	LS1	LS2	LS3
	A10801	Guatemala	Huehuetenango	not specified	22. June. 2016	Peridomestic	Tdimidiata_F	35	7.3	11.9	5.4	2.6	4.9	3	1	0.8	1	1.4	4.5			1.9	3.5	1
	A10830	Guatemala	Huehuetenango	Aguacatan	09. June. 2016	School	Tdimidiata_F	35	7	11	4.7	2.6	4.7	2.7	0.5	0.8	1	1.4				2	3.6	0.9
	A10837	Guatemala	Huehuetenango	Aguacatan	21. June. 2016	intradomicile	Tdimidiata_F	33.5	7	13.2	5.4	2.5	4.6	2.9	0.8	0.9	0.9	1.6	4.5			1.9	3.8	1
	A10874	Guatemala	Huehuetenango	Aguacatan	21. June. 2016	intradomicile	Tdimidiata_F	32.8	7.2	12.3	5.2	2.4	4.9	3	1	0.7	1	1.3	4.5	4		1.7	3.5	1
	A10875	Guatemala	Huehuetenango	Aguacatan	21. June. 2016	intradomicile	Tdimidiata_F	34	7	12.9	5.8	2.6	4.6	2.8	1	0.8	0.8	1.3				1.9	3.8	1
	A10877	Guatemala	Huehuetenango	Aguacatan	21. June. 2016	intradomicile	Tdimidiata_F	34.7	7	14	5.8	2.6	4.7	3	0.9	0.7	1.2	1.3	4.5			1.5	3.5	1
	A10949	Guatemala	Huehuetenango	Aguacatan	29. June. 2016	intradomicile	Tdimidiata_F	34	7.5	11	5.2	2.2	5	2.8	0.8	0.6	1	1.2				1.8	3.4	1
	A10873	Guatemala	Huehuetenango	Aguacatan	21. June. 2016	intradomicile	Tdimidiata_F	32.5	7.3	10.8	5.4	2	4.9	3	0.8	0.5	1	1.5	4.2	3.8		1.9	3.6	1
	CHJ908	Guatemala	Jutiapa	Chaperno	17. February. 2015	intradomicile	Tdimidiata_F	32.5	8	13	5.7	2.7	5.3	3	0.9	0.8	1.1	1.5	4.1	3.8	3	2.2	3.3	0.8
	CHJ909	Guatemala	Jutiapa	Chaperno	17. February. 2015	intradomicile	Tdimidiata_F	37	8.4	15.3	6	2.9	5.4	3.4	1	0.9	1.1	1.7	5.3	4	2.8	2.5	4	1
	CHJ919	Guatemala	Jutiapa	Chaperno	17. February. 2015	intradomicile	Tdimidiata_F	32.5	7.8	14	5.5	2.6	5.1	3	0.8	0.8	1	1.5	4.6	4	3.4	2.2	3.5	1
	CHJ922	Guatemala	Jutiapa	Chaperno	17. February. 2015	intradomicile	Tdimidiata_F	34	8	13.7	5.5	2.8	5	3	1	0.9	1	1.6	4.4	3.8	3	2	3.5	1
	CHJ923	Guatemala	Jutiapa	Chaperno	17. February. 2015	Peridomicile	Tdimidiata_F	31	6.6	12	5	2.4	4.2	2.8	0.7	0.7	1	1.3	3.8	3.5	2.5	1.8	3.4	0.9
	CHJ934	Guatemala	Jutiapa	Chaperno	17. February. 2015	intradomicile	Tdimidiata_F	34.1	7.7	14	5.3	2.6	5	2.9	0.9	0.8	0.9	1.5	3.7	4	3.4	2	3.6	1
	TP1293	Guatemala	Chiquimula	La Prensa	29. January. 2013	Peridomicile	Tdimidiata_F	34.2	8	13.5	5.7	2.8	5.4	3.7	0.9	0.9	1	1.5	4.8	3.8	3.1	1.9	3.6	1
	A10789	Guatemala	Huehuetenango	Aguacatan	20. June. 2016	Not specified	Tdimidiata_M	33.2	7.5	12.1	5.2	2.7	5.1	2.8	0.8	0.9	0.9	1.2	4.6	3.6		1.6	3	1
	A10878	Guatemala	Huehuetenango	Aguacatan	21. June. 2016	intradomicile	Tdimidiata_M	31.5	7	11.8	5.3	2.6	4.6	2.8	0.9	0.9	0.8	1.5	4.5	3.8		1.7	3.5	0.9
	A10948	Guatemala	Huehuetenango	not specified	Not specified	intradomicile	Tdimidiata_M	33.5	6.8	10.5	5.5	2.7	4.8	2.9	1	0.9	0.9	1.5	5			1.5	3.6	1
	CHJ925	Guatemala	Jutiapa	Chaperno	17. February. 2015	Peridomicile	Tdimidiata_M	31.8	8	12.8	5.4	2.7	5.3	2.9	0.9	0.9	0.9	1.6	5.5	4	2.5	1.8	3.5	1
	CHJ931	Guatemala	Jutiapa	Chaperno	17. February. 2015	intradomicile	Tdimidiata_M	31	7.4	11.5	5	2.5	5.2	2.8	0.9	0.8	0.9	1.4	4.2	3.3	3	1.8	3.4	0.7
	CHJ933	Guatemala	Jutiapa	Chaperno	17. February. 2015	intradomicile	Tdimidiata_M	32.5	8	12.7	5.3	2.8	5.3	2.9	0.9	0.9	1	1.5	4.9	3.8	3.2	1.9	3.5	0.8
	CHJ936	Guatemala	Jutiapa	Chaperno	17. February. 2015	intradomicile	Tdimidiata_M	33.8	8.3	14	5.7	2.8	5.3	3	0.9	0.9	1	1.6	4.9	3.8	3.3	2.1	3.3	1
	TP1295	Guatemala	Chiquimula	El Cerron	18. december. 2013	Peridomicile	Tdimidiata_M	32.5	7.6	11.6	5.6	2.8	5	2.8	0.7	0.9	1	1.5	4.5	3.6	2.8	1.8	3.8	0.8
	TP1347	Guatemala	Chiquimula	La Prensa	Not specified	Not specified	Tdimidiata_M	33.8	7.7	11.1	5.4	2.6	5.3	3	0.9	0.8	1	1.5	5			2	3.8	1
	TP1351	Guatemala	Chiquimula	El Cerron	6. February. 2015	Not specified	Tdimidiata_M	32.8	7.6	11	5.4	2.6	4.8	3	0.8	0.8	1	1.5	5	3.2	3.2	1.9	3.8	1
	A10318	Guatemala	Huehuetenango	La Democracia, Caserio Las Flores	09. April. 2015	Not specified	Thuehuetenanguensis_F	28	5.8	9.5	4.5	2.2	4	2.4	0.8	0.6	1					2	3	1
	A10332	Guatemala	Huehuetenango	La Democracia, Aldea Los Chucles	28. April. 2015	Not specified	Thuehuetenanguensis_F	29.3	6	9.5	4.8	2.2	4.5	2.5	0.8	0.7	0.8					2	2.8	0.8
	A10662	Guatemala	Huehuetenango	La Democracia, El Naranjo	10. April. 2015	Not specified	Thuehuetenanguensis_F	22.2	4.9	6.8	4	1.9	3.4	2.3	0.7	0.6	0.8	1	3.7			1.6	2.5	0.7
	A10673C	Guatemala	Huehuetenango	La Democracia	19. April. 2015	Not specified	Thuehuetenanguensis_F	25.7	5.7	9.8	4	2	3.7	2.5	0.7	0.5	1	1.2
	A10760	Guatemala	Huehuetenango	San Antonio Huista	03. May. 2015	intradomicile	Thuehuetenanguensis_F	24	6.4	8.8	4.8	2.2	4.5	2.5	0.8	0.7	0.8	1.1				2	3	0.8
	A10800C	Guatemala	Huehuetenango	La Democracia, Aldea Chamuxu	28. May. 2015	intradomicile	Thuehuetenanguensis_F	26	5.5	8.5	4.4	2.2	3.8	2.5	0.8	0.6	1	1	3.7			1.9	2.8	0.7
	A10821	Guatemala	Huehuetenango	La Democracia, Aldea Chamuxu	20. May. 2015	intradomicile	Thuehuetenanguensis_F	27	5.7	8	4.5	2.4	3.8	2.5	0.8	0.7	1					2	2.5	0.8
	A10833B	Guatemala	Huehuetenango	San Pedro Necta	01. June. 2016	intradomicile	Thuehuetenanguensis_F	27.7	5.8	8.9	4.8	2.3	3.7	2.5	0.9	0.6	1.1	1.1	4.5	3.6		2	2.8	0.8
	A10325	Guatemala	Huehuetenango	La Democracia, Aldea San Isidro	27. January. 2015	Not specified	Thuehuetenanguensis_M	24.8	5.6	8.6	4.4	2.2	3.8	2.3	0.8	0.7	0.8	1	4.2			2	2.7	0.8
	A10334	Guatemala	Huehuetenango	La Democracia	03. May. 2015	Not specified	Thuehuetenanguensis_M	25.6	5.7	8.6	4.6	2.2	3.8	2.4	0.8	0.6	1	1.1				1.8	2.8	0.8
	A10335	Guatemala	Huehuetenango	La Democracia	18. April. 2015	Not specified	Thuehuetenanguensis_M	25.8	5.7	8.5	4.4	2.2	3.8	2.3	1	0.6	1	1	4.4			1.8	2.8	0.8
	A10341	Guatemala	Huehuetenango	Jacaltenango	Not specified	Not specified	Thuehuetenanguensis_M	24.5	5.6	8.3	4.3	2	4.1	2.3	0.8	0.6	0.8					1.8	2.8	0.8
	A10681	Guatemala	Huehuetenango	San Antonio Huista, Caserio El Tablon	07. April. 2016	Not specified	Thuehuetenanguensis_M	23.5	5.4	8.7	4.6	2	3.9	2.1	0.8	0.6	0.8	1.1				1.2	2.5	0.8
	A10685C	Guatemala	Huehuetenango	San Antonio Huista, canton Reforma	Not specified	intradomicile	Thuehuetenanguensis_M	26.1	5.7	7.5	4.6	2.2	3.7	2.5	0.7	0.6	1	1.2	4.4	3.3	2.8	1.9	3.1	0.7
	A10723C	Guatemala	Huehuetenango	La Democracia, Aldea Chamuxu	02. May. 2016	intradomicile	Thuehuetenanguensis_M	22.5	4.9	7.4	4.1	2	4.2	2.1	0.8	0.5	1	1				2
	A10726	Guatemala	Huehuetenango	not specified	Not specified	Not specified	Thuehuetenanguensis_M	26.5	6.2	8.7	4.7	2	4.2	2.4	1	0.5	1	1.2				1.7	2.9	0.8
	A10727A	Guatemala	Huehuetenango	La Democracia, Aldea Chamuxu	05. May. 2016	intradomicile	Thuehuetenanguensis_M	25.7	6.1	8.6	4.7	2.2	3.9	2.5	1	0.6	1	1.1	4.3			1.8	2.8	1
	A10881	Guatemala	Huehuetenango	La Democracia	26. May. 2016	intradomicile	Thuehuetenanguensis_M	25.5	6.2	9.3	4.4	2.2	4	2.2	0.8	0.7	0.8	1	4			1.5	2.5	1
	A10882	Guatemala	Huehuetenango	La Democracia	26. May. 2016	intradomicile	Thuehuetenanguensis_M	26.2	6.1	8.4	4.5	2.2	4	2.5	0.8	0.7	0.8					2	2.8	1
	A Holotype deposited at the National Museum of Natural History, Smithsonian Institution
	B Paratype deposited at the National Museum of Natural History, Smithsonian Institution
	C Paratype deposited at LENAP
